# Supplementary material for: WRKY1 acts as a key component improving resistance against Alternaria solani in wild tomato, Solanum arcanum Peralta
Source: Plant Biotechnol J. 2018 May 24;16(8):1502–13. doi: 10.1111/pbi.12892 (PMC6041441; doi:10.1111/pbi.12892)
Supplement: Supplementary file 2 — Table S1 List of co‐expressed genes with five WRKYs (WRKY1, 3, 8, 23, and 39). [file PBI-16-1502-s006.xlsx]

## Sheet: WRKY1
Table S1: List of co-expressed genes with five WRKYs
Genes	Annotations
Solyc07g047960	WRKY transcription factor 2 (AHRD V1 **** C9DHZ1_9ROSI); contains Interpro domain(s) IPR003657 DNA-binding WRKY
Solyc04g011650	Telomere repeat-binding protein 4 (AHRD V1 **** TRP4_ARATH); contains Interpro domain(s) IPR014778 Myb, DNA-binding
Solyc03g117950	Chaperone protein ClpB 1 (AHRD V1 **-- D0CK17_9SYNE); contains Interpro domain(s) IPR013093 ATPase associated with various cellular activities, AAA-2
Solyc07g065010	Bactericidal permeability-increasing protein (AHRD V1 ***- Q4KTY6_ICTPU); contains Interpro domain(s) IPR017942 Lipid-binding serum glycoprotein, N-terminal
Solyc01g005930	Unknown Protein (AHRD V1)
Solyc08g081030	HAD-superfamily hydrolase subfamily IA (AHRD V1 *-*- D9WQP9_STRHY); contains Interpro domain(s) IPR005834 Haloacid dehalogenase-like hydrolase
Solyc02g093220	F-box/LRR-repeat protein 2 (AHRD V1 ***- B6TAC3_MAIZE); contains Interpro domain(s) IPR006553 Leucine-rich repeat, cysteine-containing subtype
Solyc09g014860	Os03g0816700 protein (Fragment) (AHRD V1 ***- Q0DMC9_ORYSJ); contains Interpro domain(s) IPR007612 Protein of unknown function DUF567
Solyc11g011700	Auxin-induced SAUR-like protein (AHRD V1 ***- Q8S351_CAPAN); contains Interpro domain(s) IPR003676 Auxin responsive SAUR protein
Solyc01g067710	Sodium/hydrogen exchanger (AHRD V1 **** Q1JRA3_SOLLC); contains Interpro domain(s) IPR018407 Na+/H+ exchanger, isoforms 1-4, conserved region
Solyc07g054300	Phosphatase 2C family protein (AHRD V1 ***- D7KDP0_ARALY); contains Interpro domain(s) IPR015655 Protein phosphatase 2C
Solyc06g076250	Genomic DNA chromosome 5 BAC clone F2O15 (AHRD V1 **-- Q9LTI9_ARATH)
Solyc03g116480	F-box family protein (AHRD V1 **-- B9GZP5_POPTR); contains Interpro domain(s) IPR015915 Kelch-type beta propeller
Solyc03g114210	Protein kinase (AHRD V1 **** Q9FGB1_ARATH); contains Interpro domain(s) IPR015783 ATMRK serine/threonine protein kinase-like
Solyc11g067260	Hydrolase alpha/beta fold family protein (AHRD V1 ***- D7LIQ3_ARALY); contains Interpro domain(s) IPR000073 Alpha/beta hydrolase fold-1
Solyc08g067630	Unknown Protein (AHRD V1)
Solyc02g071430	1-aminocyclopropane-1-carboxylate oxidase (AHRD V1 **-- ACCO_ACTDE); contains Interpro domain(s) IPR005123 Oxoglutarate and iron-dependent oxygenase
Solyc02g090890	Zeaxanthin epoxidase chloroplastic (AHRD V1 **** A5JV19_SOLLC); contains Interpro domain(s) IPR017079 Zeaxanthin epoxidase IPR000253 Forkhead-associated
Solyc04g007960	Calcium binding protein Caleosin (AHRD V1 **-* A8N0P5_COPC7); contains Interpro domain(s) IPR007736 Caleosin related
Solyc08g079510	Unknown Protein (AHRD V1)
Solyc01g107900	Acyltransferase WS/DGAT/MGAT family protein (AHRD V1 **-- A7NLM3_ROSCS); contains Interpro domain(s) IPR009721 Protein of unknown function DUF1298
Solyc10g018120	Unknown Protein (AHRD V1)
Solyc01g057910	MYB transcription factor (AHRD V1 **** Q39550_CRAPL); contains Interpro domain(s) IPR015495 Myb transcription factor
Solyc11g068390	Unknown Protein (AHRD V1)
Solyc03g123760	Phytoene desaturase (AHRD V1 **** Q3S1N6_SOLLC); contains Interpro domain(s) IPR014102 Phytoene desaturase
Solyc01g105430	Unknown Protein (AHRD V1)
Solyc01g098430	Breast carcinoma amplified sequence 3 (Fragment) (AHRD V1 *--- B1AR77_MOUSE); contains Interpro domain(s) IPR011046 WD40 repeat-like
Solyc01g090030	Bax inhibitor 1 (AHRD V1 ***- Q93XB9_TOBAC)
Solyc07g061890	Unknown Protein (AHRD V1)
Solyc02g076910	Cathepsin B-like cysteine proteinase (AHRD V1 **-* CYSP_SCHMA); contains Interpro domain(s) IPR013128 Peptidase C1A, papain
Solyc07g042260	Auxin response factor 1 (AHRD V1 *-*- Q6L8U3_CUCSA); contains Interpro domain(s) IPR010525 Auxin response factor
Solyc05g006980	Homeobox-leucine zipper-like protein (AHRD V1 *-*- Q3HRT1_PICGL); contains Interpro domain(s) IPR001356 Homeobox
Solyc02g069090	Cathepsin B (AHRD V1 ***- Q1HER6_NICBE); contains Interpro domain(s) IPR015643 Peptidase C1A, cathepsin B
Solyc06g005590	Telomere repeat-binding protein 5 (AHRD V1 **** TRP5_ARATH); contains Interpro domain(s) IPR001005 SANT, DNA-binding
Solyc10g084030	Auxin responsive SAUR protein (AHRD V1 *-*- Q1SN26_MEDTR); contains Interpro domain(s) IPR003676 Auxin responsive SAUR protein
Solyc12g057060	UDP-glucuronosyltransferase (AHRD V1 **-- Q5UB81_ARATH); contains Interpro domain(s) IPR002213 UDP-glucuronosyl/UDP-glucosyltransferase
Solyc04g049090	MLO-like protein 17 (AHRD V1 ***- C6EWF0_VITVI); contains Interpro domain(s) IPR004326 Mlo-related protein
Solyc10g086000	Pseudo-response regulator 7 (AHRD V1 ***- D0PPG7_CASSA); contains Interpro domain(s) IPR001789 Signal transduction response regulator, receiver region
Solyc03g123370	(P)ppGpp synthetase I (GTP pyrophosphokinase) SpoT/RelA (AHRD V1 *--* Q2RHV7_MOOTA); contains Interpro domain(s) IPR007685 RelA/SpoT
Solyc03g113420	Peptide transporter (AHRD V1 **-* A6YJX4_9MAGN); contains Interpro domain(s) IPR000109 TGF-beta receptor, type I/II extracellular region
Solyc05g005330	Resistance protein R1 (Fragment) (AHRD V1 ***- Q4VFY3_SOLDE); contains Interpro domain(s) IPR002182 NB-ARC
Solyc08g066800	Phospholipase D (AHRD V1 **** Q9FR61_SOLLC); contains Interpro domain(s) IPR011402 Phospholipase D, plant
Solyc01g098110	Hydrolase alpha/beta fold family protein (AHRD V1 **-- D7L9I6_ARALY); contains Interpro domain(s) IPR007130 Diacylglycerol acyltransferase
Solyc07g049550	1-aminocyclopropane-1-carboxylate oxidase (AHRD V1 **** Q94F66_SOLTU); contains Interpro domain(s) IPR005123 Oxoglutarate and iron-dependent oxygenase
Solyc10g009320	Unknown Protein (AHRD V1)
Solyc08g082990	Oligopeptide transporter 9 (AHRD V1 **** B6SVF4_MAIZE); contains Interpro domain(s) IPR004648 Tetrapeptide transporter, OPT1/isp4
Solyc02g089400	Amino acid transporter (AHRD V1 ***- B9N1V7_POPTR); contains Interpro domain(s) IPR013057 Amino acid transporter, transmembrane
Solyc12g088670	Cathepsin B-like cysteine proteinase (AHRD V1 **-- CYSP_SCHMA); contains Interpro domain(s) IPR013128 Peptidase C1A, papain IPR000169 Peptidase, cysteine peptidase active site IPR000668 Peptidase C1A, papain C-terminal
Solyc06g066680	Mitochondrial carrier protein (AHRD V1 ***- D2VIZ2_NAEGR); contains Interpro domain(s) IPR002067 Mitochondrial carrier protein
Solyc01g097810	Zeta-carotene desaturase (AHRD V1 ***- Q202I0_SOLLC); contains Interpro domain(s) IPR014103 Carotene 7,8-desaturase
Solyc12g089220	Wound responsive protein (Fragment) (AHRD V1 *--- A6N0L4_ORYSI); contains Interpro domain(s) IPR003729 Protein of unknown function DUF151
Solyc08g061200	Unknown Protein (AHRD V1)
Solyc09g018460	GRAS family transcription factor (Fragment) (AHRD V1 **-- B1Q3B1_BRACM); contains Interpro domain(s) IPR005202 GRAS transcription factor
Solyc06g054130	Unknown Protein (AHRD V1); contains Interpro domain(s) IPR012876 Protein of unknown function DUF1677, plant
Solyc11g007410	Receptor-like protein kinase (AHRD V1 *-*- Q9M575_ORYSA)
Solyc06g059880	Acetolactate synthase (AHRD V1 **** D7RPJ7_SOLTU); contains Interpro domain(s) IPR012846 Acetolactate synthase, large subunit, biosynthetic
Solyc08g078550	Matrix metalloproteinase (AHRD V1 **-- D7LBU9_ARALY); contains Interpro domain(s) IPR001818 Peptidase M10A and M12B, matrixin and adamalysin
Solyc09g075750	Unknown Protein (AHRD V1)
Solyc04g014470	MYB transcription factor (AHRD V1 **-* Q9SPG7_ARATH); contains Interpro domain(s) IPR015495 Myb transcription factor
Solyc10g087040	ALKANE HYDROXYLASE CYP96A15-RELATED
Solyc09g005000	Receptor like protein kinase (AHRD V1 **** Q39139_ARATH); contains Interpro domain(s) IPR001220 Legume lectin, beta chain
Solyc04g007980	1-aminocyclopropane-1-carboxylate oxidase (AHRD V1 **-* B6SUN2_MAIZE); contains Interpro domain(s) IPR005123 Oxoglutarate and iron-dependent oxygenase
Solyc09g092490	UDP-glucosyltransferase family 1 protein (AHRD V1 **** C6KI44_CITSI); contains Interpro domain(s) IPR002213 UDP-glucuronosyl/UDP-glucosyltransferase
Solyc07g006630	CONSTANS-like protein (AHRD V1 ***- B2MW87_SOLLC); contains Interpro domain(s) IPR010402 CCT domain
Solyc09g074560	CONSTANS-like zinc finger protein (AHRD V1 **-- D0EP04_SOYBN); contains Interpro domain(s) IPR010402 CCT domain
Solyc05g051900	Major facilitator superfamily (MFS_1) transporter (AHRD V1 *--- Q392L2_BURS3); contains Interpro domain(s) IPR016196 Major facilitator superfamily, general substrate transporter
Solyc05g009590	Aluminum-activated malate transporter-like (AHRD V1 *--- Q5Z6M4_ORYSJ); contains Interpro domain(s) IPR006214 Uncharacterised protein family UPF0005
Solyc01g109720	Hydrolase-like (AHRD V1 ***- Q5VNP5_ORYSJ); contains Interpro domain(s) IPR000639 Epoxide hydrolase-like
Solyc07g008180	YABBY-like transcription factor CRABS CLAW-like protein (AHRD V1 **-* Q6SRZ7_ANTMA); contains Interpro domain(s) IPR006780 YABBY protein
Solyc10g007750	Unknown Protein (AHRD V1); contains Interpro domain(s) IPR007541 Plant Basic Secretory Protein
Solyc04g076820	Octicosapeptide/Phox/Bem1p domain-containing protein (AHRD V1 *--- D7MPG4_ARALY); contains Interpro domain(s) IPR000270 Octicosapeptide/Phox/Bem1p
Solyc10g080620	Unknown Protein (AHRD V1)
Solyc05g053820	UDP-glucosyltransferase family 1 protein (AHRD V1 **** C6KI44_CITSI); contains Interpro domain(s) IPR002213 UDP-glucuronosyl/UDP-glucosyltransferase
Solyc07g051840	WRKY transcription factor (AHRD V1 ***- D0PSE9_9LAMI); contains Interpro domain(s) IPR003657 DNA-binding WRKY
Solyc01g011510	Aldehyde dehydrogenase (AHRD V1 ***- Q71LY7_ORYSI); contains Interpro domain(s) IPR012394 Aldehyde dehydrogenase NAD(P)-dependent IPR015590 Aldehyde dehydrogenase
Solyc01g104320	PAP fibrillin (AHRD V1 ***- A2Q498_MEDTR); contains Interpro domain(s) IPR006843 PAP fibrillin
Solyc03g005890	Genomic DNA chromosome 5 P1 clone MRA19 (AHRD V1 **-- Q9FK78_ARATH); contains Interpro domain(s) IPR007608 Protein of unknown function DUF584
Solyc08g080320	BCL-2 binding anthanogene-1 (AHRD V1 **** B4FV61_MAIZE); contains Interpro domain(s) IPR003103 Apoptosis regulator Bcl-2 protein, BAG
Solyc02g088180	NAC domain protein (AHRD V1 ***- C0KLH1_PONTR); contains Interpro domain(s) IPR003441 No apical meristem (NAM) protein
Solyc10g078510	Glucan endo-1 3-beta-glucosidase 5 (AHRD V1 ***- B6SXV6_MAIZE); contains Interpro domain(s) IPR013781 Glycoside hydrolase, subgroup, catalytic core
Solyc08g013690	Auxin response factor 24 (AHRD V1 *-** D9HNV1_MAIZE); contains Interpro domain(s) IPR003340 Transcriptional factor B3
Solyc04g080960	Cysteine proteinase cathepsin F (AHRD V1 **-* D3TN89_GLOMM); contains Interpro domain(s) IPR013128 Peptidase C1A, papain
Solyc07g024000	Dehydrogenase/ reductase 3 (AHRD V1 *--* Q3INM6_NATPD); contains Interpro domain(s) IPR002347 Glucose/ribitol dehydrogenase
Solyc04g079090	Lipin family protein (AHRD V1 **-- D7MQT4_ARALY); contains Interpro domain(s) IPR013209 LNS2, Lipin/Ned1/Smp2
Solyc08g067870	Homology to unknown gene (AHRD V1 *-*- Q016Y8_OSTTA)
Solyc04g073940	Tetratricopeptide repeat-containing protein (AHRD V1 **-- D7MT84_ARALY); contains Interpro domain(s) IPR015609 Molecular chaperone, heat shock protein, Hsp40, DnaJ
Solyc02g071980	Actin-binding protein involved in bundling of actin filaments and endocytosis of actin cortical patches activity stimulated by Las17p contains SH3 domain similar to Rvs167p (AHRD V1 *--* D3DKW1_YEAST); contains Interpro domain(s) IPR007461 Ysc84 actin-binding domain
Solyc03g005090	4-coumarate-coa ligase (AHRD V1 *-*- B9MY03_POPTR); contains Interpro domain(s) IPR000873 AMP-dependent synthetase and ligase
Solyc03g098480	Unknown Protein (AHRD V1)
Solyc04g081530	Chaperone protein dnaJ 11 (AHRD V1 *-*- B6SUM8_MAIZE); contains Interpro domain(s) IPR001623 Heat shock protein DnaJ, N-terminal
Solyc02g071190	Carboxyl-terminal-processing protease (AHRD V1 ***- B6SPN8_MAIZE); contains Interpro domain(s) IPR004447 Peptidase S41A, C-terminal protease
Solyc01g110000	Beta-galactosidase (AHRD V1 ***- B9H0V1_POPTR); contains Interpro domain(s) IPR001944 Glycoside hydrolase, family 35
Solyc04g076830	Phosphoglycerate mutase-like protein (AHRD V1 ***- Q8LGT8_SOYBN); contains Interpro domain(s) IPR013078 Phosphoglycerate mutase
Solyc10g083140	Unknown Protein (AHRD V1)
Solyc11g011730	Auxin-induced SAUR-like protein (AHRD V1 ***- Q8S348_CAPAN); contains Interpro domain(s) IPR003676 Auxin responsive SAUR protein
Solyc01g102350	Pectinacetylesterase like protein (Fragment) (AHRD V1 *--- Q56WP8_ARATH); contains Interpro domain(s) IPR004963 Pectinacetylesterase
Solyc12g041940	O-methyltransferase (AHRD V1 ***- A5HJZ9_VITVI); contains Interpro domain(s) IPR001077 O-methyltransferase, family 2
Solyc12g013900	CT099 (Fragment) (AHRD V1 **-- Q30GX2_SOLPI); contains Interpro domain(s) IPR003245 Plastocyanin-like
Solyc02g089320	Abhydrolase domain-containing protein FAM108B1 (AHRD V1 **-- C0HAS5_SALSA)
Solyc09g009570	Fatty acyl coA reductase (AHRD V1 **** Q8L4C3_WHEAT); contains Interpro domain(s) IPR013120 Male sterility, NAD-binding
Solyc00g110870	Receptor kinase (AHRD V1 **** B6SS10_MAIZE); contains Interpro domain(s) IPR001245 Tyrosine protein kinase
Solyc04g005610	NAC domain transcription factor (AHRD V1 **** Q5DM36_WHEAT); contains Interpro domain(s) IPR003441 No apical meristem (NAM) protein
Solyc12g089180	Glucose transporter 8 (AHRD V1 ***- Q2KKJ3_SOLIN); contains Interpro domain(s) IPR003663 Sugar/inositol transporter
Solyc08g076180	At1g31940/F5M6.6 (AHRD V1 ***- Q8VYV3_ARATH)
Solyc05g007770	NAC domain transcription factor (AHRD V1 **** Q5DM36_WHEAT); contains Interpro domain(s) IPR003441 No apical meristem (NAM) protein
Solyc07g063410	NAC domain protein IPR003441 (AHRD V1 ***- B9HZY3_POPTR); contains Interpro domain(s) IPR003441 No apical meristem (NAM) protein
Solyc01g102710	LRR receptor-like serine/threonine-protein kinase FEI 1 (AHRD V1 *-** FEI1_ARATH); contains Interpro domain(s) IPR002290 Serine/threonine protein kinase
Solyc04g072940	Unknown Protein (AHRD V1)
Solyc03g093790	Cyclin-like (AHRD V1 **** Q6H3X9_ORYSJ); contains Interpro domain(s) IPR012389 Negative regulatory factor PREG
Solyc11g040140	Xyloglucan endotransglucosylase/hydrolase 5 (AHRD V1 ***- C0IRG4_ACTDE); contains Interpro domain(s) IPR016455 Xyloglucan endotransglucosylase/hydrolase
Solyc03g097820	Transcription factor (AHRD V1 *-** D6MKM4_9ASPA); contains Interpro domain(s) IPR011598 Helix-loop-helix DNA-binding
Solyc12g014100	Homogentisate 1 2-dioxygenase (AHRD V1 ***- D7MTP0_ARALY); contains Interpro domain(s) IPR005708 Homogentisate 1,2-dioxygenase
Solyc03g019950	Genomic DNA chromosome 5 P1 clone MAC12 (AHRD V1 **-- Q9FFX3_ARATH); contains Interpro domain(s) IPR004328 BRO1
Solyc04g009370	Homology to unknown gene (AHRD V1 *-*- Q013I8_OSTTA)
Solyc05g009600	Phosphatase 2A regulatory A subunit (AHRD V1 **** Q9S7C5_ORYSA); contains Interpro domain(s) IPR011989 Armadillo-like helical
Solyc06g008880	WD repeat protein 23 (AHRD V1 **-- B0WXG6_CULQU); contains Interpro domain(s) IPR020472 G-protein beta WD-40 repeat, region
Solyc05g008530	Sec-independent protein translocase TatC (AHRD V1 ***- Q3MG73_ANAVT); contains Interpro domain(s) IPR019822 Twin arginine-targeting protein translocase, TatC
Solyc07g066330	NAC domain protein IPR003441 (AHRD V1 ***- B9HH13_POPTR); contains Interpro domain(s) IPR003441 No apical meristem (NAM) protein
Solyc03g026000	Unknown Protein (AHRD V1)
Solyc09g065390	Expressed protein 3&apos-partial (Fragment) (AHRD V1 ***- Q75H88_ORYSJ)
Solyc03g096580	Unknown Protein (AHRD V1)
Solyc08g080380	Cytochrome P450 (AHRD V1 ***- B9GKM8_POPTR); contains Interpro domain(s) IPR002401 Cytochrome P450, E-class, group I
Solyc05g013480	ATP-dependent protease Clp ATPase subunit (AHRD V1 *--- B6STX8_MAIZE); contains Interpro domain(s) IPR019734 Tetratricopeptide repeat
Solyc08g078730	Unknown Protein (AHRD V1)
Solyc06g053830	Auxin responsive protein (AHRD V1 ***- D9IQE6_CATRO); contains Interpro domain(s) IPR003311 AUX/IAA protein
Solyc01g008010	Os09g0327550 protein (Fragment) (AHRD V1 *-*- C7J753_ORYSJ); contains Interpro domain(s) IPR003863 Protein of unknown function DUF220
Solyc03g121810	Phospholipid-transporting ATPase 1 (AHRD V1 **** C5FPS3_NANOT); contains Interpro domain(s) IPR006539 ATPase, P-type, phospholipid-translocating, flippase
Solyc12g015920	ATFP4 (AHRD V1 *-*- B6UDP3_MAIZE)
Solyc06g076230	Unknown Protein (AHRD V1)
Solyc01g087190	Chaperonin-like protein (AHRD V1 *-*- Q2LJI6_9NOSO); contains Interpro domain(s) IPR003435 Chaperonin-like RbcX
Solyc02g063320	Armadillo/beta-catenin repeat family protein (AHRD V1 **-- D7L0H5_ARALY); contains Interpro domain(s) IPR011989 Armadillo-like helical
Solyc07g045420	ABC-1 domain protein (AHRD V1 **-- B0CF41_ACAM1); contains Interpro domain(s) IPR004147 ABC-1
Solyc06g059840	3-methyl-2-oxobutanoate dehydrogenase (2-methylpropanoyl-transferring) (AHRD V1 **** A1U0F1_MARAV); contains Interpro domain(s) IPR001017 Dehydrogenase, E1 component
Solyc09g010110	Chaperone protein dnaJ-like (AHRD V1 **-- Q6H3Y3_ORYSJ)
Solyc05g051480	Unknown Protein (AHRD V1)
Solyc09g059240	Cytochrome P450 (AHRD V1 ***- B9N602_POPTR); contains Interpro domain(s) IPR002401 Cytochrome P450, E-class, group I
Solyc00g170200	Hydrolase alpha/beta fold family protein (AHRD V1 ***- D7L528_ARALY)
Solyc04g054760	Os10g0422600 protein (Fragment) (AHRD V1 *-*- Q0IXM0_ORYSJ); contains Interpro domain(s) IPR007650 Protein of unknown function DUF581
Solyc09g005730	Plant-specific domain TIGR01589 family protein (AHRD V1 ***- B4FFL2_MAIZE); contains Interpro domain(s) IPR006476 Conserved hypothetical protein CHP01589, plant
Solyc11g005350	MtN21 nodulin protein-like (AHRD V1 ***- B6TBZ6_MAIZE); contains Interpro domain(s) IPR000620 Protein of unknown function DUF6, transmembrane
Solyc01g006670	UDP-glucosyltransferase HvUGT5876 (AHRD V1 ***- D3WYW1_HORVD); contains Interpro domain(s) IPR002213 UDP-glucuronosyl/UDP-glucosyltransferase
Solyc02g083040	CM0216.330.nc protein (AHRD V1 ***- B0BLI1_LOTJA); contains Interpro domain(s) IPR004320 Protein of unknown function DUF241, plant
Solyc07g009440	S-locus glycoprotein (Fragment) (AHRD V1 ***- Q84KU9_BRAOL); contains Interpro domain(s) IPR001480 Curculin-like (mannose-binding) lectin
Solyc01g010860	Sphingosine hydroxylase (AHRD V1 *--* A8N9Q2_COPC7); contains Interpro domain(s) IPR006694 Fatty acid hydroxylase
Solyc02g079640	Serine/threonine-protein kinase receptor (AHRD V1 **** B6U2B7_MAIZE); contains Interpro domain(s) IPR000858 S-locus glycoprotein
Solyc11g065770	Cytochrome P450 (AHRD V1 ***- B9GS48_POPTR); contains Interpro domain(s) IPR002401 Cytochrome P450, E-class, group I
Solyc02g067490	At1g59710-like protein (Fragment) (AHRD V1 *-*- C7FCK4_ARALP); contains Interpro domain(s) IPR007679 Protein of unknown function DUF569
Solyc11g007760	Protein kinase 3 (AHRD V1 ***- D3BKW3_POLPA); contains Interpro domain(s) IPR015746 Protein Kinase-1, 3-phosphoinositide dependent
Solyc08g080340	Lysophospholipid acyltransferase (AHRD V1 **** B6K7S6_SCHJY); contains Interpro domain(s) IPR004299 Membrane bound O-acyl transferase, MBOAT
Solyc12g100120	Acetyl-CoA carboxylase-like protein (AHRD V1 *-*- Q8ABH3_BACTN); contains Interpro domain(s) IPR012878 Protein of unknown function DUF1680
Solyc03g063550	Unknown Protein (AHRD V1)
Solyc05g024420	Unknown Protein (AHRD V1)
Solyc03g120790	Unknown Protein (AHRD V1)
Solyc08g043140	Arf-GAP with GTPase, ANK repeat and PH domain-containing protein 3 (AHRD V1 *--- AGAP3_MOUSE); contains Interpro domain(s) IPR001164 Arf GTPase activating protein
Solyc03g110990	Unknown Protein (AHRD V1)
Solyc02g065490	BEL1-like homeodomain protein 4 (AHRD V1 **-- BLH4_ARATH); contains Interpro domain(s) IPR006563 POX
Solyc07g066010	Amino acid permease (AHRD V1 **** B9N5L8_POPTR); contains Interpro domain(s) IPR013057 Amino acid transporter, transmembrane
Solyc03g098250	DNA polymerase epsilon subunit 2 (AHRD V1 **** B6SKK3_MAIZE); contains Interpro domain(s) IPR016266 DNA polymerase epsilon, subunit B
Solyc05g005250	Pantothenate kinase (AHRD V1 **** C1MLQ0_MICPS); contains Interpro domain(s) IPR004567 Eukaryotic pantothenate kinase IPR011602 Fumble
Solyc04g007520	Phosphatidylserine synthase 2 (AHRD V1 ***- B6TFK2_MAIZE); contains Interpro domain(s) IPR004277 Phosphatidyl serine synthase
Solyc01g096250	Unknown Protein (AHRD V1)
Solyc03g098730	Kunitz trypsin inhibitor (AHRD V1 ***- B8Y888_TOBAC); contains Interpro domain(s) IPR011065 Kunitz inhibitor ST1-like
Solyc02g088560	Cyclic nucleotide gated channel (AHRD V1 **** A9CRE4_MALDO); contains Interpro domain(s) IPR000595 Cyclic nucleotide-binding
Solyc03g078090	Pectinesterase family protein (AHRD V1 ***- D7MRW1_ARALY); contains Interpro domain(s) IPR000070 Pectinesterase, catalytic
Solyc11g071610	Xanthine dehydrogenase/oxidase (AHRD V1 ***- A9YL93_RABIT); contains Interpro domain(s) IPR016208 Aldehyde oxidase/xanthine dehydrogenase
Solyc12g013830	Unknown Protein (AHRD V1)
Solyc10g007090	Mate efflux family protein (AHRD V1 *--- D7L3C4_ARALY); contains Interpro domain(s) IPR002528 Multi antimicrobial extrusion protein MatE
Solyc11g013450	CAA30371.1 protein (Fragment) (AHRD V1 ***- Q9ST96_ORYSA)
Solyc09g064820	Circadian clock coupling factor ZGT (AHRD V1 ***- Q94FM9_TOBAC)
Solyc04g081000	MADS box transcription factor (AHRD V1 ***- Q8L5F5_DAUCA); contains Interpro domain(s) IPR002100 Transcription factor, MADS-box IPR002487 Transcription factor, K-box
Solyc08g081680	GTP binding protein (AHRD V1 **-- B6TE93_MAIZE); contains Interpro domain(s) IPR007612 Protein of unknown function DUF567
Solyc09g042700	Proactivator polypeptide (AHRD V1 **-- C0H9G6_SALSA); contains Interpro domain(s) IPR011001 Saposin-like
Solyc02g067340	MYB transcription factor (AHRD V1 **-* Q9SN78_ARATH); contains Interpro domain(s) IPR015495 Myb transcription factor
Solyc11g011690	Auxin-responsive protein (AHRD V1 ***- A8IXW9_BRACM); contains Interpro domain(s) IPR003676 Auxin responsive SAUR protein
Solyc12g006910	Unknown Protein (AHRD V1)
Solyc05g008170	Unknown Protein (AHRD V1)
Solyc02g067760	MYB transcription factor (AHRD V1 **** B8YIB6_MIRJA); contains Interpro domain(s) IPR015495 Myb transcription factor
Solyc06g064450	Cytoplasmic membrane protein (AHRD V1 *-*- B6TYL5_MAIZE)
Solyc08g059710	Genomic DNA chromosome 5 P1 clone MUK11 (AHRD V1 *-*- Q9FMC4_ARATH)
Solyc06g050790	Amino acid transporter (AHRD V1 **** B9HYI5_POPTR); contains Interpro domain(s) IPR013057 Amino acid transporter, transmembrane
Solyc10g054780	Acetyl esterase (AHRD V1 **-- AES_SHIFL); contains Interpro domain(s) IPR013094 Alpha/beta hydrolase fold-3
Solyc03g080060	Receptor-like kinase (AHRD V1 **** A7VM32_MARPO); contains Interpro domain(s) IPR001220 Legume lectin, beta chain
Solyc07g043170	Glucosyltransferase (AHRD V1 **** Q8RU72_TOBAC); contains Interpro domain(s) IPR002213 UDP-glucuronosyl/UDP-glucosyltransferase
Solyc06g066290	At1g31940/F5M6.6 (AHRD V1 ***- Q8VYV3_ARATH)
Solyc12g010130	CBL-interacting protein kinase 7 (AHRD V1 ***- A0MNJ4_POPTR); contains Interpro domain(s) IPR002290 Serine/threonine protein kinase
Solyc01g034080	Amino acid permease (Fragment) (AHRD V1 ***- B8C3S3_THAPS); contains Interpro domain(s) IPR002293 Amino acid/polyamine transporter I
Solyc09g010650	RING finger-like (AHRD V1 *-*- Q5Z6V1_ORYSJ); contains Interpro domain(s) IPR018957 Zinc finger, C3HC4 RING-type
Solyc09g065560	Sulfate transporter (AHRD V1 **** D7LTZ8_ARALY); contains Interpro domain(s) IPR001902 Sulphate anion transporter
Solyc06g071100	H-ATPase (AHRD V1 ***- Q8L6I3_ORYSJ); contains Interpro domain(s) IPR006534 ATPase, P-type, plasma-membrane proton-efflux
Solyc01g104310	Patatin-like phospholipase domain-containing protein (AHRD V1 *-*- B6KR35_TOXGO); contains Interpro domain(s) IPR002641 Patatin
Solyc06g009510	Transcription factor bHLH151 (AHRD V1 *-*- BH151_ARATH); contains Interpro domain(s) IPR001092 Basic helix-loop-helix dimerisation region bHLH
Solyc03g096790	Autophagy-related protein 13 (AHRD V1 *-*- C1GRW0_PARBA); contains Interpro domain(s) IPR018731 Autophagy-related protein 13
Solyc05g054030	C2H2L domain class transcription factor (AHRD V1 **-* D9ZIU3_MALDO); contains Interpro domain(s) IPR007087 Zinc finger, C2H2-type
Solyc11g007130	Major facilitator superfamily MFS_1 (AHRD V1 **-- C6ASI0_RHILS); contains Interpro domain(s) IPR016196 Major facilitator superfamily, general substrate transporter
Solyc08g077470	Reticulon-like protein B22 (AHRD V1 ***- RTNLT_ARATH); contains Interpro domain(s) IPR003388 Reticulon
Solyc04g072810	CRAL/TRIO domain containing protein expressed (AHRD V1 **-- Q75GU9_ORYSJ); contains Interpro domain(s) IPR001251 Cellular retinaldehyde-binding/triple function, C-terminal
Solyc01g104300	Unknown Protein (AHRD V1); contains Interpro domain(s) IPR006927 Protein of unknown function DUF639
Solyc02g082120	DNA-3-methyladenine glycosylase I (AHRD V1 ***- B6TPB7_MAIZE); contains Interpro domain(s) IPR005019 Methyladenine glycosylase
Solyc00g272810	N-acetyltransferase (AHRD V1 ***- B6SUK9_MAIZE); contains Interpro domain(s) IPR000182 GCN5-related N-acetyltransferase
Solyc11g008250	Single-stranded nucleic acid binding R3H domain protein (AHRD V1 **-- B4B323_9CHRO); contains Interpro domain(s) IPR003959 ATPase, AAA-type, core
Solyc00g136560	Undecaprenyl pyrophosphate synthase (AHRD V1 *-*- D8G636_9CYAN); contains Interpro domain(s) IPR001441 Di-trans-poly-cis-decaprenylcistransferase-like
Solyc03g007090	At5g51670-like protein (Fragment) (AHRD V1 *-*- C0JEX1_9BRAS); contains Interpro domain(s) IPR007700 Protein of unknown function DUF668
Solyc03g025290	Hydroxyproline-rich glycoprotein family protein (AHRD V1 ***- D7MRR7_ARALY)
Solyc03g044790	Alpha-hydroxynitrile lyase (AHRD V1 **-- O49897_MANES); contains Interpro domain(s) IPR000073 Alpha/beta hydrolase fold-1
Solyc09g009130	Unknown Protein (AHRD V1); contains Interpro domain(s) IPR009438 Phytosulfokine
Solyc02g088460	Chorismate mutase 1 (AHRD V1 **** D2CSU4_PETHY); contains Interpro domain(s) IPR008238 Chorismate mutase of the AroQ class, eukaryotic type
Solyc01g107070	N-hydroxycinnamoyl/benzoyltransferase-like protein (AHRD V1 **-- Q9SD98_ARATH); contains Interpro domain(s) IPR003480 Transferase
Solyc10g007070	CT099 (Fragment) (AHRD V1 *--- Q30GY4_9SOLN); contains Interpro domain(s) IPR003245 Plastocyanin-like
Solyc02g081170	Plastid-lipid-associated protein, chloroplastic (AHRD V1 **-- PAP_CITUN); contains Interpro domain(s) IPR006843 PAP fibrillin
Solyc05g050760	BAHD family acyltransferase (AHRD V1 **-- D8TC42_SELML); contains Interpro domain(s) IPR003480 Transferase
Solyc03g044670	Phosphoglycerate dehydrogenase-like protein (AHRD V1 ***- Q69J93_ORYSJ); contains Interpro domain(s) IPR006140 D-isomer specific 2-hydroxyacid dehydrogenase, NAD-binding
Solyc07g064450	Cytochrome P450 (AHRD V1 ***- B9HZ20_POPTR); contains Interpro domain(s) IPR002401 Cytochrome P450, E-class, group I
Solyc02g089940	BEL1-like homeodomain protein 2 (AHRD V1 **-- BLH2_ARATH); contains Interpro domain(s) IPR006563 POX
Solyc05g053180	Unknown Protein (AHRD V1)
Solyc03g121420	Phosphatase (AHRD V1 ***- D2V497_NAEGR); contains Interpro domain(s) IPR016965 Pyridoxal phosphate phosphatase, PHOSPHO2
Solyc01g111950	Receptor-like kinase (AHRD V1 *-*- A7VM42_MARPO); contains Interpro domain(s) IPR002290 Serine/threonine protein kinase
Solyc10g074580	Aminoacylase ACY1 and related metalloexopeptidases (ISS) (AHRD V1 *-*- Q00SR9_OSTTA)
Solyc05g010180	Carotenoid isomerase 1 (AHRD V1 ***- B6SVW5_MAIZE); contains Interpro domain(s) IPR006076 FAD dependent oxidoreductase
Solyc02g085360	Cytochrome P450 (AHRD V1 ***- A0ZS63_SOLLC); contains Interpro domain(s) IPR002403 Cytochrome P450, E-class, group IV
Solyc03g119740	MYB transcription factor (AHRD V1 **** Q9FNN6_ARATH); contains Interpro domain(s) IPR006447 Myb-like DNA-binding region, SHAQKYF class
Solyc03g098690	Unknown Protein (AHRD V1)
Solyc04g010200	ABC transporter G family member 6 (AHRD V1 ***- AB6G_ARATH); contains Interpro domain(s) IPR013525 ABC-2 type transporter
Solyc03g007200	Oxidoreductase zinc-containing alcohol dehydrogenase family (AHRD V1 **-- Q26G91_FLABB); contains Interpro domain(s) IPR002085 Alcohol dehydrogenase superfamily, zinc-containing
Solyc04g050620	Cytochrome P450 (AHRD V1 ***- B9HFV7_POPTR); contains Interpro domain(s) IPR002401 Cytochrome P450, E-class, group I
Solyc12g088190	Amino acid permease 6 (AHRD V1 **** Q7Y076_BRANA); contains Interpro domain(s) IPR013057 Amino acid transporter, transmembrane
Solyc03g043750	FAD-dependent pyridine nucleotide-disulphide oxidoreductase (AHRD V1 ***- A0YND6_LYNSP); contains Interpro domain(s) IPR013027 FAD-dependent pyridine nucleotide-disulphide oxidoreductase
Solyc05g041200	4-hydroxyphenylpyruvate dioxygenase (AHRD V1 **** B7X935_HEVBR); contains Interpro domain(s) IPR005956 4-hydroxyphenylpyruvate dioxygenase
Solyc07g005130	Abhydrolase domain-containing protein FAM108B1 (AHRD V1 **-- C0HAS5_SALSA); contains Interpro domain(s) IPR000073 Alpha/beta hydrolase fold-1
Solyc12g089230	Solute carrier family 15 member 4 (AHRD V1 **-- S15A4_HUMAN); contains Interpro domain(s) IPR000109 TGF-beta receptor, type I/II extracellular region
Solyc05g053890	Glucosyltransferase-like protein (AHRD V1 *-** Q9LXV0_ARATH); contains Interpro domain(s) IPR002213 UDP-glucuronosyl/UDP-glucosyltransferase
Solyc04g008630	Autophagy-related protein 9 (AHRD V1 ***- D7FZF2_ECTSI); contains Interpro domain(s) IPR007241 Autophagy-related protein 9
Solyc03g095620	ABC-1 domain protein (AHRD V1 **-- A1TWJ2_MARAV); contains Interpro domain(s) IPR004147 ABC-1
Solyc01g107380	Seed maturation protein PM23 (Fragment) (AHRD V1 ***- Q9SEL1_SOYBN)
Solyc06g076780	Beta-D-glucosidase (AHRD V1 ***- Q7XAS3_GOSHI); contains Interpro domain(s) IPR001764 Glycoside hydrolase, family 3, N-terminal
Solyc02g081180	Zinc finger family protein (AHRD V1 *--- D7MVE2_ARALY); contains Interpro domain(s) IPR001841 Zinc finger, RING-type
Solyc09g074550	UPF0497 membrane protein 6 (AHRD V1 ***- U4976_VITVI); contains Interpro domain(s) IPR006459 Uncharacterised protein family UPF0497, trans-membrane plant subgroup
Solyc10g080990	Nodulin MtN21 family protein (Fragment) (AHRD V1 *-*- C0KY62_ARAKO); contains Interpro domain(s) IPR000620 Protein of unknown function DUF6, transmembrane
Solyc12g015770	Cellulose synthase (AHRD V1 ***- Q2HT16_MEDTR); contains Interpro domain(s) IPR005150 Cellulose synthase
Solyc01g091160	Agmatinase (AHRD V1 ***- Q1IPT1_ACIBL); contains Interpro domain(s) IPR006035 Ureohydrolase
Solyc03g121880	Protein phosphatase 2C (AHRD V1 ***- A5A6P8_WHEAT); contains Interpro domain(s) IPR015655 Protein phosphatase 2C
Solyc11g062350	Plastocyanin-like domain containing protein expressed (AHRD V1 **-- Q2QRP3_ORYSJ); contains Interpro domain(s) IPR003245 Plastocyanin-like
Solyc08g078950	Nitrate transporter (AHRD V1 **** Q852P7_TOBAC); contains Interpro domain(s) IPR000109 TGF-beta receptor, type I/II extracellular region
Solyc03g081240	Pseudo response regulator (AHRD V1 ***- B9IDF0_POPTR); contains Interpro domain(s) IPR001789 Signal transduction response regulator, receiver region
Solyc02g086580	ATP-dependent DNA helicase MER3 (AHRD V1 **** C5FL91_NANOT); contains Interpro domain(s) IPR011545 DNA/RNA helicase, DEAD/DEAH box type, N-terminal
Solyc06g060610	Flavin-containing monooxygenase family protein (AHRD V1 **** D7KUN8_ARALY); contains Interpro domain(s) IPR000960 Flavin-containing monooxygenase FMO
Solyc11g011920	Glutamate decarboxylase (AHRD V1 ***- Q8LKR4_TOBAC); contains Interpro domain(s) IPR010107 Glutamate decarboxylase
Solyc04g082700	Solute carrier family 2, facilitated glucose transporter member 12 (AHRD V1 *-*- GTR12_MOUSE); contains Interpro domain(s) IPR016196 Major facilitator superfamily, general substrate transporter
Solyc10g081910	Receptor-like protein kinase-like protein (AHRD V1 *-*- C6ZRS7_SOYBN); contains Interpro domain(s) IPR002290 Serine/threonine protein kinase
Solyc01g090740	Zinc ion binding protein (AHRD V1 ***- D7LRR6_ARALY)
Solyc08g080860	Unknown Protein (AHRD V1)
Solyc11g008350	Kinesin-like protein (AHRD V1 *-*- D0NDH4_PHYIN); contains Interpro domain(s) IPR001752 Kinesin, motor region
Solyc05g018300	Protein kinase A-like kinase (AHRD V1 *-*- Q3S1K7_TRYBB); contains Interpro domain(s) IPR015655 Protein phosphatase 2C
Solyc01g097650	Serine incorporator 1 (AHRD V1 **-- B5X3W1_SALSA); contains Interpro domain(s) IPR005016 TMS membrane protein/tumour differentially expressed protein
Solyc03g034230	Unknown Protein (AHRD V1)
Solyc01g090700	Enoyl-CoA-hydratase (AHRD V1 ***- Q9SE41_AVIMR); contains Interpro domain(s) IPR001753 Crotonase, core
Solyc01g100810	Neutral invertase (AHRD V1 ***- A7LH71_VITVI); contains Interpro domain(s) IPR006937 Plant neutral invertase
Solyc01g102400	Germin-like protein (AHRD V1 ***- O65358_SOLTU); contains Interpro domain(s) IPR014710 RmlC-like jelly roll fold
Solyc03g034240	Chromosome 18 contig 1 DNA sequence (AHRD V1 *-*- Q00SF3_OSTTA)
Solyc02g093530	Ras-related protein Rab-2-A (AHRD V1 ***- B6T1U8_MAIZE); contains Interpro domain(s) IPR003579 Ras small GTPase, Rab type
Solyc04g079110	Unknown Protein (AHRD V1)
Solyc06g007370	Os04g0630700 protein (Fragment) (AHRD V1 *-*- Q0J9U7_ORYSJ)
Solyc02g081040	Receptor-like kinase (AHRD V1 *-** A7VM33_MARPO); contains Interpro domain(s) IPR002290 Serine/threonine protein kinase
Solyc03g096390	Amino acid permease-like protein proline transporter-like protein (AHRD V1 **** Q9FJ34_ARATH); contains Interpro domain(s) IPR013057 Amino acid transporter, transmembrane
Solyc11g067180	Fatty acyl coA reductase (AHRD V1 **** Q8L4M0_WHEAT); contains Interpro domain(s) IPR013120 Male sterility, NAD-binding
Solyc01g066560	Multidrug resistance protein mdtK (AHRD V1 ***- MDTK_YERE8); contains Interpro domain(s) IPR002528 Multi antimicrobial extrusion protein MatE
Solyc12g013620	NAC domain protein IPR003441 (AHRD V1 ***- B9N1K9_POPTR); contains Interpro domain(s) IPR003441 No apical meristem (NAM) protein
Solyc03g082550	Homeobox leucine zipper protein (AHRD V1 ***- B8YIB0_MIRJA); contains Interpro domain(s) IPR001356 Homeobox
Solyc08g065330	Calcineurin B-like protein 06 (AHRD V1 ***- C4P7Z3_VITVI); contains Interpro domain(s) IPR015757 Calcineurin B protein
Solyc10g085200	Acyl-CoA dehydrogenase (AHRD V1 ***- A3XH21_LEEBM); contains Interpro domain(s) IPR009100 Acyl-CoA dehydrogenase/oxidase, middle and N-terminal
Solyc07g062180	Predicted membrane protein (AHRD V1 ***- A2C1C4_PROM1); contains Interpro domain(s) IPR002794 Protein of unknown function DUF92, transmembrane
Solyc02g085710	Geranylgeranyl pyrophosphate synthase (AHRD V1 ***- Q9SSU0_9ROSI); contains Interpro domain(s) IPR000092 Polyprenyl synthetase
Solyc12g095930	Serine hydroxymethyltransferase (AHRD V1 ***- B9HDQ7_POPTR); contains Interpro domain(s) IPR001085 Serine hydroxymethyltransferase
Solyc11g064920	Dihydropyrimidinase (AHRD V1 **-* D7M4H1_ARALY); contains Interpro domain(s) IPR011778 D-hydantoinase
Solyc01g097830	AT5G28150-like protein (Fragment) (AHRD V1 *-*- D6PS19_9BRAS); contains Interpro domain(s) IPR008586 Protein of unknown function DUF868, plant
Solyc07g041900	Cathepsin L-like cysteine proteinase (AHRD V1 **** A7LJ78_DERVA); contains Interpro domain(s) IPR013128 Peptidase C1A, papain IPR000169 Peptidase, cysteine peptidase active site
Solyc12g088930	Plant-specific domain TIGR01570 family protein (AHRD V1 ***- B6U390_MAIZE); contains Interpro domain(s) IPR006460 Protein of unknown function DUF617, plant
Solyc05g051710	Os03g0169900 protein (Fragment) (AHRD V1 *-*- Q0DUS0_ORYSJ)
Solyc12g056650	GIGANTEA (Fragment) (AHRD V1 ***- A5Y7E9_ARATH)
Solyc06g066650	Pollen-specific kinase partner protein-like protein (Fragment) (AHRD V1 *--- Q5DK68_SOLLC); contains Interpro domain(s) IPR005512 Rop nucleotide exchanger, PRONE
Solyc11g072030	Non-specific lipid-transfer protein-like protein (AHRD V1 ***- C0KHK0_9CARY); contains Interpro domain(s) IPR003612 Plant lipid transfer protein/seed storage/trypsin-alpha amylase inhibitor
Solyc01g110180	Zinc finger protein CONSTANS-LIKE 1 (AHRD V1 *--- COL1_ARATH); contains Interpro domain(s) IPR000315 Zinc finger, B-box
Solyc02g092240	Os10g0352000 protein (Fragment) (AHRD V1 *-*- Q0IY85_ORYSJ)
Solyc10g083790	Cytochrome P450 (AHRD V1 ***- B9MTJ7_POPTR); contains Interpro domain(s) IPR002401 Cytochrome P450, E-class, group I
Solyc07g064060	Breast carcinoma amplified sequence 3 (Fragment) (AHRD V1 *--- B1AR77_MOUSE); contains Interpro domain(s) IPR011046 WD40 repeat-like
Solyc02g079160	Unknown Protein (AHRD V1)
Solyc07g007270	Unknown Protein (AHRD V1)
Solyc07g043570	Aldo/keto reductase family protein (AHRD V1 ***- D7KG57_ARALY); contains Interpro domain(s) IPR020471 Aldo/keto reductase subgroup
Solyc08g076450	3-beta hydroxysteroid dehydrogenase/isomerase family protein (AHRD V1 **-- B6TV09_MAIZE); contains Interpro domain(s) IPR016040 NAD(P)-binding domain
Solyc07g006410	Unknown Protein (AHRD V1)
Solyc01g010130	Transcription factor (AHRD V1 *-** D6MKM4_9ASPA); contains Interpro domain(s) IPR011598 Helix-loop-helix DNA-binding
Solyc11g011670	Auxin-responsive protein (AHRD V1 ***- A8IXW9_BRACM); contains Interpro domain(s) IPR003676 Auxin responsive SAUR protein
Solyc08g061240	Catalytic/ hydrolase (AHRD V1 **** B6TP84_MAIZE); contains Interpro domain(s) IPR000073 Alpha/beta hydrolase fold-1
Solyc06g059970	MADS box transcription factor (AHRD V1 ***- A7LK41_POPDE); contains Interpro domain(s) IPR002100 Transcription factor, MADS-box
Solyc01g111750	Heat shock protein DnaJ domain protein (AHRD V1 *--- B7K9K5_CYAP7)
Solyc10g011680	Unknown Protein (AHRD V1)
Solyc02g068010	DNA-binding protein (Fragment) (AHRD V1 *-*- Q5IRD2_9ROSI); contains Interpro domain(s) IPR006634 TRAM, LAG1 and CLN8 homology
Solyc06g083370	Os01g0917200 protein (Fragment) (AHRD V1 ***- Q0JGL5_ORYSJ); contains Interpro domain(s) IPR009003 Peptidase, trypsin-like serine and cysteine
Solyc12g009680	Adiponectin receptor protein 2 (AHRD V1 ***- B0W6M8_CULQU); contains Interpro domain(s) IPR004254 Hly-III related
Solyc02g064550	C1orf93 homolog (AHRD V1 **-- C1C416_RANCA); contains Interpro domain(s) IPR012335 Thioredoxin fold
Solyc01g107820	UDP-glucosyltransferase family 1 protein (AHRD V1 **** C6KI43_CITSI); contains Interpro domain(s) IPR002213 UDP-glucuronosyl/UDP-glucosyltransferase
Solyc03g083360	Pectinesterase (AHRD V1 ***- B9IDR8_POPTR); contains Interpro domain(s) IPR000070 Pectinesterase, catalytic
Solyc03g116460	Aspartate racemase (AHRD V1 ***- D4XDK3_9BURK); contains Interpro domain(s) IPR001920 Asp/Glu racemase
Solyc02g084950	Carboxyl methyltransferase 4 (AHRD V1 **** B0ZB58_HUMLU); contains Interpro domain(s) IPR005299 SAM dependent carboxyl methyltransferase
Solyc03g113550	Transcription factor bHLH79 (AHRD V1 *-*- BH079_ARATH)
Solyc02g086770	Cinnamoyl CoA reductase-like protein (AHRD V1 **** Q9LYJ0_ARATH); contains Interpro domain(s) IPR002225 3-beta hydroxysteroid dehydrogenase/isomerase

## Sheet: WRKY3
Genes	Annotations
Solyc02g088340	WRKY transcription factor-c (AHRD V1 **** Q5DJV3_CAPAN); contains Interpro domain(s) IPR003657 DNA-binding WRKY
Solyc10g083480	F-box family protein (AHRD V1 ***- D7KV05_ARALY); contains Interpro domain(s) IPR001810 Cyclin-like F-box
Solyc03g119200	Mandelate racemase/muconate lactonizing enzyme family protein (AHRD V1 **** A9GEI3_SORC5); contains Interpro domain(s) IPR001354 Mandelate racemase/muconate lactonizing enzyme
Solyc06g075190	Unknown Protein (AHRD V1)
Solyc01g010290	Ureide permease 2 (AHRD V1 ***- B6U6B9_MAIZE); contains Interpro domain(s) IPR009834 Fatty acid elongase 3-ketoacyl-CoA synthase 1
Solyc12g008420	RNA-dependent RNA polymerase family protein (AHRD V1 ***- D7L6F2_ARALY); contains Interpro domain(s) IPR007855 RNA-dependent RNA polymerase, eukaryotic-type
Solyc02g068300	Receptor-like kinase (AHRD V1 ***- A7VM32_MARPO); contains Interpro domain(s) IPR002290 Serine/threonine protein kinase
Solyc01g068460	Pathogen-induced calmodulin-binding protein (Fragment) (AHRD V1 *-*- Q8H6W8_PHAVU); contains Interpro domain(s) IPR012417 Calmodulin-binding, plant
Solyc08g061650	F-box/LRR-repeat protein 14 (AHRD V1 *-*- B5X1Y2_SALSA); contains Interpro domain(s) IPR006553 Leucine-rich repeat, cysteine-containing subtype
Solyc10g082010	F-box protein (Fragment) (AHRD V1 *-*- B0Z665_9ROSA); contains Interpro domain(s) IPR006527 F-box associated
Solyc01g109980	BEL1-like homeodomain protein 6 (AHRD V1 *--- BLH6_ARATH); contains Interpro domain(s) IPR006563 POX
Solyc07g062480	S-locus glycoprotein (Fragment) (AHRD V1 *--- Q84KU4_BRAOL); contains Interpro domain(s) IPR001480 Curculin-like (mannose-binding) lectin
Solyc04g016210	UDP-glucosyltransferase (AHRD V1 **** B8QI32_9MAGN); contains Interpro domain(s) IPR002213 UDP-glucuronosyl/UDP-glucosyltransferase
Solyc06g068570	AP2-like ethylene-responsive transcription factor At1g16060 (AHRD V1 ***- AP2L1_ARATH); contains Interpro domain(s) IPR001471 Pathogenesis-related transcriptional factor and ERF, DNA-binding
Solyc12g044930	F-box protein PP2-B1 (AHRD V1 ***- PP2B1_ARATH); contains Interpro domain(s) IPR001810 Cyclin-like F-box
Solyc07g044960	Galactosyltransferase-like protein (Fragment) (AHRD V1 **-- D8SQH4_SELML); contains Interpro domain(s) IPR004263 Exostosin-like
Solyc07g005400	Transcription factor (AHRD V1 *-** D6MKM4_9ASPA); contains Interpro domain(s) IPR011598 Helix-loop-helix DNA-binding
Solyc04g050920	Os02g0504100 protein (Fragment) (AHRD V1 *-*- Q0E114_ORYSJ)
Solyc09g072810	Receptor protein kinase-like protein (AHRD V1 ***- C6ZS08_SOYBN); contains Interpro domain(s) IPR002290 Serine/threonine protein kinase
Solyc09g061410	Unknown Protein (AHRD V1)
Solyc08g007530	AT-hook motif nuclear localized protein 1 (AHRD V1 ***- Q8VYJ2_ARATH); contains Interpro domain(s) IPR005175 Protein of unknown function DUF296
Solyc06g071220	Unknown Protein (AHRD V1)
Solyc06g076820	Transcription factor (Fragment) (AHRD V1 *-** D6MKQ1_9ASPA); contains Interpro domain(s) IPR007087 Zinc finger, C2H2-type
Solyc06g065440	Zinc finger family protein (AHRD V1 ***- D7KK61_ARALY); contains Interpro domain(s) IPR007087 Zinc finger, C2H2-type
Solyc00g009070	Unknown Protein (AHRD V1)
Solyc04g054910	Ethylene-responsive transcription factor 13 (AHRD V1 *-*- ERF99_ARATH); contains Interpro domain(s) IPR001471 Pathogenesis-related transcriptional factor and ERF, DNA-binding
Solyc07g047950	GRAS family transcription factor (AHRD V1 **-* B9IAQ7_POPTR); contains Interpro domain(s) IPR005202 GRAS transcription factor
Solyc06g053610	Myb-related transcription factor (AHRD V1 **-* A7ULI0_DATME); contains Interpro domain(s) IPR017930 Myb-type HTH DNA-binding domain
Solyc10g050160	Caffeoyl-CoA 3-O-methyltransferase (AHRD V1 **** A6XBP7_BRARP); contains Interpro domain(s) IPR002935 O-methyltransferase, family 3
Solyc04g078980	Glycogenin-like protein (AHRD V1 ***- Q5NA53_ORYSJ); contains Interpro domain(s) IPR002495 Glycosyl transferase, family 8
Solyc12g007240	Unknown Protein (AHRD V1)
Solyc02g071880	Receptor-like serine/threonine kinase (AHRD V1 **** Q9LH71_ARATH); contains Interpro domain(s) IPR002290 Serine/threonine protein kinase
Solyc02g080360	Unknown Protein (AHRD V1)
Solyc03g111400	Xanthine/uracil permease family protein (AHRD V1 ***- D7L9S9_ARALY); contains Interpro domain(s) IPR006043 Xanthine/uracil/vitamin C permease
Solyc06g062960	Unknown Protein (AHRD V1); contains Interpro domain(s) IPR012876 Protein of unknown function DUF1677, plant
Solyc11g066320	Exostosin-like glycosyltransferase (AHRD V1 **-- A8I7L6_CHLRE); contains Interpro domain(s) IPR004263 Exostosin-like
Solyc10g086630	Unknown Protein (AHRD V1)
Solyc01g091950	1-acylglycerophosphocholine O-acyltransferase 1 (AHRD V1 **** PCAT1_DROME); contains Interpro domain(s) IPR002123 Phospholipid/glycerol acyltransferase
Solyc04g009590	Defensin protein (AHRD V1 ***- B1N678_SOLLC); contains Interpro domain(s) IPR008177 Gamma Purothionin
Solyc09g010780	Protein phosphatase 2C containing protein (AHRD V1 *-*- B6T998_MAIZE); contains Interpro domain(s) IPR015655 Protein phosphatase 2C
Solyc03g020010	Kunitz-type trypsin inhibitor alpha chain (AHRD V1 **** ID5A_PROJU); contains Interpro domain(s) IPR002160 Proteinase inhibitor I3, Kunitz legume
Solyc03g114950	Lipid a export ATP-binding/permease protein msba (AHRD V1 ***- Q17P67_AEDAE); contains Interpro domain(s) IPR001140 ABC transporter, transmembrane region
Solyc01g099840	Auxin-repressed protein (AHRD V1 ***- B4FA62_MAIZE); contains Interpro domain(s) IPR008406 Dormancyauxin associated
Solyc03g032210	Acyl-CoA synthetase/AMP-acid ligase II (AHRD V1 **** D0C359_9GAMM); contains Interpro domain(s) IPR000873 AMP-dependent synthetase and ligase
Solyc07g064320	Unknown Protein (AHRD V1)
Solyc12g089010	Pre-mRNA splicing factor ATP-dependent RNA helicase-like protein (AHRD V1 ***- Q9LXT8_ARATH); contains Interpro domain(s) IPR014001 DEAD-like helicase, N-terminal

## Sheet: WRKY8
Genes	Annotations
Solyc02g093050	WRKY transcription factor 26 (AHRD V1 ***- C9DI15_9ROSI); contains Interpro domain(s) IPR003657 DNA-binding WRKY
Solyc09g011490	Glutathione S-transferase-like protein (AHRD V1 **** A8DUB0_SOLLC); contains Interpro domain(s) IPR004046 Glutathione S-transferase, C-terminal
Solyc03g116320	TCP family transcription factor (AHRD V1 *-*- A6MCZ2_9ORYZ); contains Interpro domain(s) IPR005333 Transcription factor, TCP
Solyc07g053600	Receptor kinase (AHRD V1 **** D9IAP8_GOSHI); contains Interpro domain(s) IPR002290 Serine/threonine protein kinase
Solyc04g074700	Homeobox-leucine zipper protein (AHRD V1 *-*- Q9FXN8_ZINEL); contains Interpro domain(s) IPR003106 Leucine zipper, homeobox-associated
Solyc08g060970	Polygalacturonase (AHRD V1 **-* Q9ZPI8_SOLLC); contains Interpro domain(s) IPR012334 Pectin lyase fold
Solyc03g117600	Hydroxycinnamoyl-CoA shikimate/quinate hydroxycinnamoyltransferase (AHRD V1 **-* A4ZKI0_COFAR); contains Interpro domain(s) IPR003480 Transferase
Solyc01g091370	AT-hook motif nuclear localized protein 1 (AHRD V1 ***- Q8VYJ2_ARATH); contains Interpro domain(s) IPR005175 Protein of unknown function DUF296
Solyc05g007490	Dehydration-responsive family protein (AHRD V1 ***- D7KPN7_ARALY); contains Interpro domain(s) IPR004159 Protein of unknown function DUF248, methyltransferase putative
Solyc08g014150	GRAM domain containing protein (AHRD V1 ***- B4FWB9_MAIZE); contains Interpro domain(s) IPR004182 GRAM
Solyc02g067600	Unknown Protein (AHRD V1)
Solyc08g079460	Receptor-like serine/threonine kinase (AHRD V1 *-** C6FF81_SOYBN); contains Interpro domain(s) IPR002290 Serine/threonine protein kinase
Solyc04g075000	Serine/threonine protein kinase (AHRD V1 *-** C6ZRN1_SOYBN); contains Interpro domain(s) IPR002290 Serine/threonine protein kinase
Solyc12g096610	Poly(ADP-ribose) glycohydrolase (AHRD V1 ***- Q0ZCE0_POPTR); contains Interpro domain(s) IPR007724 Poly(ADP-ribose) glycohydrolase
Solyc06g082010	Zinc finger CCCH domain-containing protein 66 (AHRD V1 ***- C3H66_ARATH); contains Interpro domain(s) IPR002110 Ankyrin
Solyc02g093480	Lysine ketoglutarate reductase trans-splicing related 1 (AHRD V1 ***- B6TPP1_MAIZE); contains Interpro domain(s) IPR007877 Protein of unknown function DUF707
Solyc04g072800	2 3-bisphosphoglycerate-dependent phosphoglycerate mutase (AHRD V1 **** D1R850_9CHLA); contains Interpro domain(s) IPR005952 Phosphoglycerate mutase 1
Solyc05g051460	Homeobox-leucine zipper protein (AHRD V1 ***- Q9FXN8_ZINEL); contains Interpro domain(s) IPR003106 Leucine zipper, homeobox-associated
Solyc03g117490	Glycerol kinase (AHRD V1 ***- Q6RUF8_SOYBN); contains Interpro domain(s) IPR005999 Glycerol kinase
Solyc03g083460	RING finger protein (AHRD V1 *-*- C6EUD3_SOYBN); contains Interpro domain(s) IPR018957 Zinc finger, C3HC4 RING-type
Solyc06g062520	Dof zinc finger protein 4 (AHRD V1 *-*- A5HWF3_HORVD); contains Interpro domain(s) IPR003851 Zinc finger, Dof-type
Solyc02g082910	Acyl-CoA synthetase/AMP-acid ligase II (AHRD V1 **** D0C359_9GAMM); contains Interpro domain(s) IPR000873 AMP-dependent synthetase and ligase
Solyc01g095620	UDP-glucosyltransferase (AHRD V1 **-* B8QI32_9MAGN); contains Interpro domain(s) IPR002213 UDP-glucuronosyl/UDP-glucosyltransferase
Solyc12g096770	Hydroxycinnamoyl CoA quinate transferase (AHRD V1 **-- D6BK25_CYNSC); contains Interpro domain(s) IPR003480 Transferase
Solyc09g014480	Polygalacturonase inhibitor protein (AHRD V1 ***- Q40160_SOLLC); contains Interpro domain(s) IPR013210 Leucine-rich repeat, N-terminal
Solyc03g119670	Protein CASP (AHRD V1 ***- CASP_ARATH); contains Interpro domain(s) IPR012955 CASP, C-terminal
Solyc11g069460	DsRNA-binding protein 2 (AHRD V1 ***- D7LHN0_ARALY); contains Interpro domain(s) IPR001159 Double-stranded RNA binding
Solyc06g072550	UPF0497 membrane protein 8 (AHRD V1 ***- U4978_VITVI); contains Interpro domain(s) IPR006459 Uncharacterised protein family UPF0497, trans-membrane plant subgroup
Solyc08g066320	Receptor-like kinase (AHRD V1 **** A7VM19_MARPO); contains Interpro domain(s) IPR002290 Serine/threonine protein kinase
Solyc09g030450	Receptor kinase (AHRD V1 **** B6SS10_MAIZE); contains Interpro domain(s) IPR002290 Serine/threonine protein kinase
Solyc02g067660	Phytoalexin deficient 4 (Fragment) (AHRD V1 **-- B2BDV5_ARALY); contains Interpro domain(s) IPR002921 Lipase, class 3
Solyc03g120470	Aquaporin (AHRD V1 *-*- O81186_VERFO); contains Interpro domain(s) IPR012269 Aquaporin
Solyc04g007390	Serine/threonine protein kinase family protein (AHRD V1 **** C6ZRM5_SOYBN); contains Interpro domain(s) IPR002290 Serine/threonine protein kinase
Solyc08g081210	Protein serine/threonine kinase (AHRD V1 *-** D3BP85_POLPA); contains Interpro domain(s) IPR002290 Serine/threonine protein kinase
Solyc01g091620	Glycogen synthase kinase (AHRD V1 **** C7AE95_SOYBN); contains Interpro domain(s) IPR002290 Serine/threonine protein kinase
Solyc12g057000	Unknown Protein (AHRD V1)
Solyc07g052400	Glutamate-gated kainate-type ion channel receptor subunit GluR5 (AHRD V1 **** B9GU66_POPTR); contains Interpro domain(s) IPR017103 Ionotropic glutamate-like receptor, plant
Solyc12g014420	Glucan endo-1 3-beta-glucosidase A6 (AHRD V1 ***- B6TIF7_MAIZE); contains Interpro domain(s) IPR000490 Glycoside hydrolase, family 17
Solyc11g020610	Neutral invertase like protein (AHRD V1 ***- Q67XD9_ARATH); contains Interpro domain(s) IPR006937 Plant neutral invertase
Solyc07g062280	Gamma-glutamyl hydrolase 2 (AHRD V1 **** D7MX15_ARALY); contains Interpro domain(s) IPR015527 Peptidase C26, gamma-glutamyl hydrolase
Solyc03g114800	Sulfotransferase family protein (AHRD V1 **** D7LZW5_ARALY); contains Interpro domain(s) IPR000863 Sulfotransferase
Solyc08g006030	Unknown Protein (AHRD V1)
Solyc05g047460	Auxin response factor 19 (AHRD V1 ***- D9IA29_SOLLC); contains Interpro domain(s) IPR010525 Auxin response factor
Solyc01g090240	Protein kinase 5 (AHRD V1 ***- Q8W4K8_ARATH); contains Interpro domain(s) IPR002290 Serine/threonine protein kinase
Solyc06g072160	Alcohol dehydrogenase 1 (AHRD V1 **** B6T5H2_MAIZE); contains Interpro domain(s) IPR002085 Alcohol dehydrogenase superfamily, zinc-containing
Solyc10g052880	Leucine-rich repeat family protein (AHRD V1 **-- Q4PT10_ARATH); contains Interpro domain(s) IPR013210 Leucine-rich repeat, N-terminal
Solyc05g054890	ABC transporter G family member 1 (AHRD V1 **** AB1G_ARATH); contains Interpro domain(s) IPR013525 ABC-2 type transporter
Solyc12g096790	Hydroxycinnamoyl CoA quinate transferase (AHRD V1 *--- Q70G32_SOLLC); contains Interpro domain(s) IPR003480 Transferase
Solyc11g062400	ATP binding / serine-threonine kinase (AHRD V1 **** C5DB71_VITVI); contains Interpro domain(s) IPR002290 Serine/threonine protein kinase

## Sheet: WRKY23
Genes	Annotations
Solyc01g079260	WRKY transcription factor 4 (AHRD V1 ***- A7UGD1_SOLTU); contains Interpro domain(s) IPR003657 DNA-binding WRKY
Solyc03g121890	Os01g0584100 protein (Fragment) (AHRD V1 *-*- Q0JLP7_ORYSJ)
Solyc04g007620	Predicted by genscan and genefinder (AHRD V1 ***- Q9ZU37_ARATH)
Solyc03g034410	cDNA clone J100026I16 full insert sequence (AHRD V1 ***- B7FA06_ORYSJ)
Solyc02g091140	S-adenosyl-L-methionine carboxyl methyltransferase family protein (AHRD V1 **** D7KVS6_ARALY); contains Interpro domain(s) IPR005299 SAM dependent carboxyl methyltransferase
Solyc06g030470	Auxin-regulated protein (AHRD V1 ***- Q945F5_SOLLC); contains Interpro domain(s) IPR010369 Protein of unknown function DUF966
Solyc02g091850	Unknown Protein (AHRD V1)
Solyc07g066100	GPI-anchored protein (AHRD V1 ***- A2PZD8_IPONI)
Solyc02g089680	Leaf senescence protein-like (AHRD V1 ***- Q8RV74_ORYSJ); contains Interpro domain(s) IPR004253 Protein of unknown function DUF231, plant
Solyc06g066740	Ran binding protein 3 (AHRD V1 *-*- Q6IP83_XENLA); contains Interpro domain(s) IPR000156 Ran Binding Protein 1
Solyc11g068440	Glucan endo-1 3-beta-glucosidase 7 (AHRD V1 ***- B6T478_MAIZE); contains Interpro domain(s) IPR000490 Glycoside hydrolase, family 17
Solyc03g097050	Cellulose synthase-like protein (AHRD V1 **** B9IPJ4_POPTR); contains Interpro domain(s) IPR005150 Cellulose synthase
Solyc08g029390	Unknown Protein (AHRD V1)
Solyc12g055930	UDP-glucose 4-epimerase (AHRD V1 ***- Q6XZA0_SOLTU); contains Interpro domain(s) IPR005886 UDP-glucose 4-epimerase
Solyc07g007780	Receptor-like kinase (AHRD V1 ***- A7VM39_MARPO); contains Interpro domain(s) IPR002290 Serine/threonine protein kinase
Solyc10g051020	Cytochrome P450 (AHRD V1 ***- A9ZT56_COPJA); contains Interpro domain(s) IPR002401 Cytochrome P450, E-class, group I
Solyc09g056180	Dehydroascorbate reductase 1 (Fragment) (AHRD V1 ***- B8YGQ8_SOLLC); contains Interpro domain(s) IPR010987 Glutathione S-transferase, C-terminal-like
Solyc03g093120	Xyloglucan endotransglucosylase/hydrolase 9 (AHRD V1 **** C0IRG8_9ERIC); contains Interpro domain(s) IPR016455 Xyloglucan endotransglucosylase/hydrolase
Solyc07g051950	C4-dicarboxylate transporter/malic acid transport family protein (AHRD V1 ***- D7KUS7_ARALY); contains Interpro domain(s) IPR004695 C4-dicarboxylate transporter/malic acid transport protein
Solyc02g093520	Copine-like protein (AHRD V1 ***- Q153E2_ORYSJ); contains Interpro domain(s) IPR010734 Copine
Solyc04g079120	Protein phosphatase 2C containing protein expressed (AHRD V1 ***- Q94LH3_ORYSJ); contains Interpro domain(s) IPR015655 Protein phosphatase 2C
Solyc06g050630	Prephenate dehydrogenase family protein (AHRD V1 ***- D7KDI5_ARALY); contains Interpro domain(s) IPR016040 NAD(P)-binding domain
Solyc01g098750	RING finger protein B (AHRD V1 *--- RNGB_DICDI); contains Interpro domain(s) IPR018957 Zinc finger, C3HC4 RING-type
Solyc06g051240	Unknown Protein (AHRD V1)
Solyc01g094920	Receptor-like kinase (AHRD V1 ***- C6ZRN8_SOYBN)
Solyc01g103170	Lysine ketoglutarate reductase trans-splicing related 1-like (AHRD V1 ***- Q5JLN0_ORYSJ); contains Interpro domain(s) IPR007877 Protein of unknown function DUF707
Solyc02g089640	Cellulose synthase-like C1-2 glycosyltransferase family 2 protein (AHRD V1 **** D8T077_SELML)
Solyc01g010660	Receptor-like protein kinase At3g21340 (AHRD V1 **** RLK6_ARATH); contains Interpro domain(s) IPR002290 Serine/threonine protein kinase
Solyc06g053930	Calmodulin (AHRD V1 **** Q39890_SOYBN); contains Interpro domain(s) IPR011992 EF-Hand type
Solyc12g011030	Xyloglucan endotransglucosylase/hydrolase 7 (AHRD V1 ***- C0IRG6_ACTDE); contains Interpro domain(s) IPR016455 Xyloglucan endotransglucosylase/hydrolase
Solyc02g087260	TMV response-related protein (AHRD V1 *--- B6UBT3_MAIZE); contains Interpro domain(s) IPR006904 Protein of unknown function DUF716
Solyc12g017240	Xyloglucan endotransglucosylase/hydrolase 7 (AHRD V1 ***- C0IRG6_ACTDE); contains Interpro domain(s) IPR016455 Xyloglucan endotransglucosylase/hydrolase
Solyc03g115710	Receptor-like kinase (AHRD V1 ***- A7VM23_MARPO); contains Interpro domain(s) IPR002290 Serine/threonine protein kinase
Solyc07g055990	Xyloglucan endotransglucosylase/hydrolase 7 (AHRD V1 **** C0IRG6_ACTDE); contains Interpro domain(s) IPR016455 Xyloglucan endotransglucosylase/hydrolase
Solyc09g042380	Unknown Protein (AHRD V1)
Solyc03g113380	Pentatricopeptide repeat-containing protein (AHRD V1 ***- D7KS48_ARALY); contains Interpro domain(s) IPR002625 Smr protein/MutS2 C-terminal
Solyc06g009640	BZIP transcription factor (AHRD V1 **-* Q1HW69_CAPAN); contains Interpro domain(s) IPR011700 Basic leucine zipper
Solyc03g007480	Myosin (AHRD V1 ***- D2UY43_NAEGR); contains Interpro domain(s) IPR010926 Myosin tail 2
Solyc08g081280	Cell division protein kinase 2 (AHRD V1 ***- C1C4M4_RANCA); contains Interpro domain(s) IPR002290 Serine/threonine protein kinase
Solyc04g009920	Glycogenin-like protein (AHRD V1 *-*- Q5NA53_ORYSJ); contains Interpro domain(s) IPR002495 Glycosyl transferase, family 8
Solyc02g070890	Receptor-like kinase (AHRD V1 ***- A7VM28_MARPO); contains Interpro domain(s) IPR002290 Serine/threonine protein kinase
Solyc03g093080	Xyloglucan endotransglucosylase/hydrolase 9 (AHRD V1 **** C0IRG8_9ERIC); contains Interpro domain(s) IPR016455 Xyloglucan endotransglucosylase/hydrolase
Solyc11g012980	Ethylene-responsive transcription factor 9 (AHRD V1 *-*- ERF80_ARATH); contains Interpro domain(s) IPR001471 Pathogenesis-related transcriptional factor and ERF, DNA-binding
Solyc08g076000	NBS-LRR resistance protein (AHRD V1 ***- B6E013_SOLBU); contains Interpro domain(s) IPR002182 NB-ARC
Solyc07g053830	Mitochondrial ADP/ATP carrier proteins (AHRD V1 **** Q2UU95_ASPOR); contains Interpro domain(s) IPR002113 Adenine nucleotide translocator 1
Solyc02g091790	Wd-repeat protein (AHRD V1 **-- Q17GJ0_AEDAE); contains Interpro domain(s) IPR020472 G-protein beta WD-40 repeat, region
Solyc03g122300	Unknown Protein (AHRD V1); contains Interpro domain(s) IPR012876 Protein of unknown function DUF1677, plant
Solyc06g008250	TBC1 domain family member 17 (AHRD V1 **-- Q0V9K4_XENTR); contains Interpro domain(s) IPR000195 RabGAP/TBC
Solyc03g031670	Calcium-dependent protein kinase (AHRD V1 **** Q8RW36_SOLLC); contains Interpro domain(s) IPR002290 Serine/threonine protein kinase
Solyc04g078750	Harpin-induced protein (AHRD V1 ***- B6TDG9_MAIZE); contains Interpro domain(s) IPR010847 Harpin-induced 1
Solyc02g072000	Heat stress transcription factor A3 (AHRD V1 *-*- D1M7W9_SOLLC); contains Interpro domain(s) IPR000232 Heat shock factor (HSF)-type, DNA-binding
Solyc12g057160	Unknown Protein (AHRD V1)
Solyc07g062160	Zinc finger protein CONSTANS-LIKE 1 (AHRD V1 *--- COL1_ARATH); contains Interpro domain(s) IPR000315 Zinc finger, B-box
Solyc02g079170	NADH dehydrogenase like protein (AHRD V1 **** O65414_ARATH); contains Interpro domain(s) IPR013027 FAD-dependent pyridine nucleotide-disulphide oxidoreductase
Solyc09g090640	Unknown Protein (AHRD V1)
Solyc11g005380	GT-2 factor (Fragment) (AHRD V1 *--- Q8W240_SOYBN); contains Interpro domain(s) IPR017877 MYB-like
Solyc02g078960	Transmembrane protein 34 (AHRD V1 ***- A9UM61_XENTR); contains Interpro domain(s) IPR005178 Protein of unknown function DUF300
Solyc02g088250	Xenotropic and polytropic retrovirus receptor (AHRD V1 *--- B2GU54_XENTR); contains Interpro domain(s) IPR004331 SPX, N-terminal
Solyc10g007360	Multidrug resistance protein mdtK (AHRD V1 ***- MDTK_YERE8); contains Interpro domain(s) IPR002528 Multi antimicrobial extrusion protein MatE
Solyc01g102490	NADPH adrenodoxin oxidoreductase fprA (NADPH-ferredoxin reductase) (AHRD V1 **-* A2VNR6_MYCTU); contains Interpro domain(s) IPR000759 Adrenodoxin reductase
Solyc04g077920	Interferon-related developmental regulator family protein (AHRD V1 ***- B4FQN7_MAIZE); contains Interpro domain(s) IPR007701 Interferon-related developmental regulator, N-terminal
Solyc01g006170	rRNA processing protein ebna1-binding protein-related (AHRD V1 *--* C4QG91_SCHMA); contains Interpro domain(s) IPR008610 Eukaryotic rRNA processing
Solyc12g057150	Unknown Protein (AHRD V1)
Solyc03g115740	Alpha-1 6-xylosyltransferase (AHRD V1 **-* Q5TIN5_VITVI); contains Interpro domain(s) IPR008630 Galactosyl transferase
Solyc09g056220	Unknown Protein (AHRD V1)
Solyc04g074450	Phi-1 protein (Fragment) (AHRD V1 ***- Q4LAX0_CAPCH); contains Interpro domain(s) IPR006766 Phosphate-induced protein 1 conserved region
Solyc02g085500	Ovate protein (AHRD V1 ***- Q8GSM4_SOLLC)
Solyc04g015360	GATA transcription factor 9 (AHRD V1 *-*- B6STZ1_MAIZE); contains Interpro domain(s) IPR000679 Zinc finger, GATA-type
Solyc09g098050	Ankyrin repeat-containing protein At5g02620 (AHRD V1 *--- Y5262_ARATH); contains Interpro domain(s) IPR002110 Ankyrin
Solyc06g005300	UPA23 (AHRD V1 ***- C8YZB5_CAPAN); contains Interpro domain(s) IPR012862 Protein of unknown function DUF1635
Solyc08g067770	RING finger family protein (AHRD V1 ***- D6RU92_SILLA); contains Interpro domain(s) IPR018957 Zinc finger, C3HC4 RING-type
Solyc02g061960	La related protein-like (AHRD V1 *--- Q5NBG8_ORYSJ); contains Interpro domain(s) IPR006630 RNA-binding protein Lupus La
Solyc05g026050	Charged multivesicular body protein 4b (AHRD V1 ***- B6UES0_MAIZE); contains Interpro domain(s) IPR005024 Snf7
Solyc10g085810	Vacuolar protein-sorting-associated protein 37 homolog 1 (AHRD V1 **-- VP371_ARATH); contains Interpro domain(s) IPR009851 Modifier of rudimentary, Modr
Solyc09g015830	Receptor protein kinase-like protein (AHRD V1 **** Q8VZH5_CAPAN); contains Interpro domain(s) IPR002290 Serine/threonine protein kinase
Solyc08g075540	Alternative oxidase (AHRD V1 **** Q84V47_SOLLC); contains Interpro domain(s) IPR002680 Alternative oxidase
Solyc12g062860	Universal stress protein family protein (AHRD V1 **-- D7M6L9_ARALY); contains Interpro domain(s) IPR006016 UspA
Solyc07g065120	Glycerophosphoryl diester phosphodiesterase family protein (AHRD V1 ***- D7MKI0_ARALY); contains Interpro domain(s) IPR017946 PLC-like phosphodiesterase, TIM beta/alpha-barrel domain
Solyc10g009200	Unknown Protein (AHRD V1); contains Interpro domain(s) IPR019186 Nucleolar protein 12
Solyc12g055730	Lipase (AHRD V1 ***- Q5S8F1_RICCO); contains Interpro domain(s) IPR002921 Lipase, class 3
Solyc11g010100	Ras-related protein Rab-25 (AHRD V1 ***- RAB25_BOVIN); contains Interpro domain(s) IPR015595 Rab11-related
Solyc06g073250	Unknown Protein (AHRD V1)
Solyc08g078510	GRAM-containing/ABA-responsive protein (Fragment) (AHRD V1 *--- C6FBP1_PSEMZ); contains Interpro domain(s) IPR004182 GRAM
Solyc11g069700	Elongation factor 1-alpha (AHRD V1 ***- P93769_TOBAC); contains Interpro domain(s) IPR004539 Translation elongation factor EF1A, eukaryotic and archaeal
Solyc02g077920	Squamosa promoter binding-like protein (AHRD V1 ***- Q0PY35_SOLLC); contains Interpro domain(s) IPR004333 Transcription factor, SBP-box
Solyc11g007780	Guanine nucleotide-binding protein subunit beta-like protein (AHRD V1 *--* GBLP_TRYBR); contains Interpro domain(s) IPR017986 WD40 repeat, region
Solyc06g035890	Unknown Protein (AHRD V1)
Solyc11g008600	Genomic DNA chromosome 5 P1 clone MUA2 (AHRD V1 ***- Q9FKM0_ARATH)
Solyc07g053170	Protein serine/threonine kinase (AHRD V1 *-** D3BP85_POLPA); contains Interpro domain(s) IPR002290 Serine/threonine protein kinase
Solyc01g090920	EF hand family protein (AHRD V1 ***- B6TBW8_MAIZE); contains Interpro domain(s) IPR011992 EF-Hand type
Solyc01g068000	Serine/threonine phosphatase family protein (AHRD V1 **** C1E0J1_9CHLO); contains Interpro domain(s) IPR015655 Protein phosphatase 2C
Solyc01g099520	Rapid alkalinization factor 2 (AHRD V1 **-- Q6TF28_SOLCH); contains Interpro domain(s) IPR008801 Rapid ALkalinization Factor
Solyc06g050770	Alpha-soluble NSF attachment protein (AHRD V1 **** D2D2Z7_GOSHI); contains Interpro domain(s) IPR000744 NSF attachment protein
Solyc01g079480	BZIP transcription factor (AHRD V1 **-* Q1HW69_CAPAN); contains Interpro domain(s) IPR011616 bZIP transcription factor, bZIP-1
Solyc10g049630	Serine/threonine protein phosphatase 2C (AHRD V1 **** D7LV04_ARALY); contains Interpro domain(s) IPR015655 Protein phosphatase 2C
Solyc03g031750	Vacuolar protein sorting-associated protein 28 family protein (AHRD V1 ***- D7MES4_ARALY); contains Interpro domain(s) IPR007143 Vacuolar protein sorting-associated, VPS28
Solyc01g079670	Long cell-linked locus protein (AHRD V1 ***- B6SJT6_MAIZE)
Solyc01g103910	Phospholipase D (AHRD V1 **** Q6AVR2_ORYSJ); contains Interpro domain(s) IPR011402 Phospholipase D, plant
Solyc09g007440	ATP-dependent RNA helicase (AHRD V1 ***- A1EC69_RAT); contains Interpro domain(s) IPR011545 DNA/RNA helicase, DEAD/DEAH box type, N-terminal
Solyc09g061620	Vesicle-associated membrane protein 7B (AHRD V1 ***- D7KE73_ARALY); contains Interpro domain(s) IPR001388 Synaptobrevin
Solyc06g059720	Stearoyl-acyl carrier protein desaturase (AHRD V1 **** Q8LA10_ARATH); contains Interpro domain(s) IPR005067 Fatty acid desaturase, type 2
Solyc12g042530	Glycosylphosphatidylinositol anchor biosynthesis protein 11 (AHRD V1 ***- B6SI00_MAIZE); contains Interpro domain(s) IPR009580 GPI biosynthesis protein Pig-F
Solyc04g024590	Dehydrogenase/reductase SDR family member 7 (AHRD V1 ***- B6T753_MAIZE); contains Interpro domain(s) IPR002347 Glucose/ribitol dehydrogenase
Solyc05g055500	Cys2/His2 zinc-finger transcription factor (AHRD V1 *-** Q4U318_SILLA); contains Interpro domain(s) IPR007087 Zinc finger, C2H2-type
Solyc06g050230	Dual-specificity protein-like phosphatase 3 (AHRD V1 **-- Q3S4H5_MAIZE); contains Interpro domain(s) IPR020422 Dual specificity phosphatase, subgroup, catalytic domain
Solyc02g090360	Laccase-22 (AHRD V1 **-- LAC22_ORYSJ); contains Interpro domain(s) IPR001117 Multicopper oxidase, type 1
Solyc06g035960	4-coumarate-CoA ligase-like protein (AHRD V1 **** Q9SMT7_ARATH); contains Interpro domain(s) IPR000873 AMP-dependent synthetase and ligase
Solyc10g080370	Unknown Protein (AHRD V1)
Solyc03g093890	Myb-related transcription factor (AHRD V1 *--* A7ULI0_DATME); contains Interpro domain(s) IPR015495 Myb transcription factor
Solyc09g031520	Unknown Protein (AHRD V1)
Solyc03g121660	Zinc finger protein (AHRD V1 *-*- Q9LVQ7_ARATH); contains Interpro domain(s) IPR007087 Zinc finger, C2H2-type
Solyc02g087630	Thioredoxin H (AHRD V1 ***- Q4U0W0_NICAL); contains Interpro domain(s) IPR015467 Thioredoxin, core
Solyc01g090570	Unknown Protein (AHRD V1)
Solyc01g105280	Protein phosphatase 2C-like (AHRD V1 ***- A2Q6E4_MEDTR); contains Interpro domain(s) IPR015655 Protein phosphatase 2C

## Sheet: WRKY39
Genes	Annotations
Solyc03g116890	WRKY transcription factor 2 (AHRD V1 **** C0L2R9_SOLLC); contains Interpro domain(s) IPR003657 DNA-binding WRKY
Solyc12g094520	4-coumarate-coa ligase (AHRD V1 ***- B9MY03_POPTR); contains Interpro domain(s) IPR000873 AMP-dependent synthetase and ligase
Solyc04g071870	ATP binding/protein serine/threonine kinase (AHRD V1 **** C6FF68_SOYBN); contains Interpro domain(s) IPR002290 Serine/threonine protein kinase
Solyc06g076450	Ras-related protein Rab-25 (AHRD V1 ***- RAB25_MOUSE); contains Interpro domain(s) IPR015595 Rab11-related
Solyc06g009110	Nucellin-like aspartic protease (Fragment) (AHRD V1 **-- Q8L886_MAIZE); contains Interpro domain(s) IPR001461 Peptidase A1
Solyc01g096200	Pentatricopeptide repeat-containing protein (AHRD V1 *-*- D7M1E8_ARALY); contains Interpro domain(s) IPR011989 Armadillo-like helical
Solyc10g054440	Arginine decarboxylase (AHRD V1 **** Q5F307_SOLLC); contains Interpro domain(s) IPR002985 Arginine decarboxylase
Solyc02g062370	Zinc finger CCCH domain-containing protein 19 (AHRD V1 *-*- C3H19_ARATH); contains Interpro domain(s) IPR003169 GYF
Solyc04g082140	Laccase-22 (AHRD V1 **-- LAC22_ORYSJ); contains Interpro domain(s) IPR001117 Multicopper oxidase, type 1
Solyc03g122190	Jasmonate ZIM domain 2 (AHRD V1 **-- C7SCY2_CATRO); contains Interpro domain(s) IPR010399 Tify
Solyc06g075690	Auxin-regulated protein (AHRD V1 ***- Q945F5_SOLLC); contains Interpro domain(s) IPR010369 Protein of unknown function DUF966
Solyc02g079590	Serine/threonine kinase receptor (AHRD V1 **** Q7DMS5_BRANA); contains Interpro domain(s) IPR002290 Serine/threonine protein kinase
Solyc01g096050	Transcription factor (AHRD V1 *--* Q9M4A8_MAIZE); contains Interpro domain(s) IPR011598 Helix-loop-helix DNA-binding
Solyc08g080130	Phospholipase D (AHRD V1 **** Q9XGT0_GOSHI); contains Interpro domain(s) IPR011402 Phospholipase D, plant
Solyc06g065720	DOMON domain-containing protein (AHRD V1 **-- D7MUW8_ARALY); contains Interpro domain(s) IPR006593 Cytochrome b561/ferric reductase transmembrane
Solyc09g083060	U-box domain-containing protein (AHRD V1 *-*- Q1ENX4_MUSAC); contains Interpro domain(s) IPR003613 U box domain
Solyc03g114590	Serine/threonine protein kinase (AHRD V1 **** Q8L9Q3_ARATH); contains Interpro domain(s) IPR002290 Serine/threonine protein kinase
Solyc01g094960	Mitogen-activated protein kinase 4 (AHRD V1 **** D7R517_SOLLC); contains Interpro domain(s) IPR008351 JNK MAP kinase
Solyc02g082510	Amino acid transporter family protein (AHRD V1 **** D7LI10_ARALY); contains Interpro domain(s) IPR013057 Amino acid transporter, transmembrane
Solyc11g013190	Oxysterol-binding protein (AHRD V1 ***- A9ZM29_SOYBN); contains Interpro domain(s) IPR000648 Oxysterol-binding protein
Solyc08g075870	Dehydration-responsive family protein-like (AHRD V1 **-- Q6EP94_ORYSJ); contains Interpro domain(s) IPR004159 Protein of unknown function DUF248, methyltransferase putative
Solyc08g079520	Sec1-4 syntaxin-binding protein (AHRD V1 **-* Q3SEP7_PARTE); contains Interpro domain(s) IPR001619 Sec1-like protein
Solyc04g074950	Ovarian cancer-associated gene 2 protein homolog (AHRD V1 **-- B5X7T4_SALSA); contains Interpro domain(s) IPR005645 Protein of unknown function DUF341
Solyc10g076360	Prenylated rab acceptor PRA1 (AHRD V1 ***- A2Q469_MEDTR); contains Interpro domain(s) IPR004895 Prenylated rab acceptor PRA1
Solyc02g093130	Ethylene-responsive transcription factor 5 (AHRD V1 *-*- EF102_ARATH); contains Interpro domain(s) IPR001471 Pathogenesis-related transcriptional factor and ERF, DNA-binding
Solyc01g105630	Calmodulin (AHRD V1 ***- Q39890_SOYBN); contains Interpro domain(s) IPR011992 EF-Hand type
Solyc09g005080	LRR receptor-like serine/threonine-protein kinase FEI 1 (AHRD V1 *--* FEI1_ARATH); contains Interpro domain(s) IPR013210 Leucine-rich repeat, N-terminal
Solyc09g082890	Calcium-transporting ATPase 1 (AHRD V1 ***- Q7XBH9_CERRI); contains Interpro domain(s) IPR001757 ATPase, P-type, K/Mg/Cd/Cu/Zn/Na/Ca/Na/H-transporter
Solyc01g007770	Genomic DNA chromosome 5 P1 clone MHF15 (AHRD V1 ***- Q9FNI0_ARATH)
Solyc04g056270	Calmodulin-binding transcription activator 3 (AHRD V1 *--* Q0WW70_ARATH); contains Interpro domain(s) IPR005559 CG-1
Solyc08g082610	Genomic DNA chromosome 5 P1 clone MJC20 (AHRD V1 *--- Q9FHX9_ARATH); contains Interpro domain(s) IPR013089 Kelch related
Solyc01g095150	Late embryogenesis abundant protein (Fragment) (AHRD V1 **-- B7TGE2_PINSY); contains Interpro domain(s) IPR013990 Water Stress and Hypersensitive response
Solyc01g095970	Dynamin 2 (AHRD V1 ***- Q4V8Z7_DANRE); contains Interpro domain(s) IPR001401 Dynamin, GTPase region
Solyc02g036480	Harpin-induced protein-like (Fragment) (AHRD V1 **-- D2CFH8_COFAR); contains Interpro domain(s) IPR010847 Harpin-induced 1
Solyc06g053150	ATPase AAA family protein expressed (AHRD V1 **-- Q8GZX0_ORYSJ); contains Interpro domain(s) IPR003959 ATPase, AAA-type, core
Solyc04g079440	Serpin (Serine protease inhibitor) (AHRD V1 **-* Q53P13_ORYSJ); contains Interpro domain(s) IPR015554 Protease inhibitor I4, serpin, plant
Solyc07g063940	GRAS family transcription factor (AHRD V1 **-* B9I7E1_POPTR); contains Interpro domain(s) IPR005202 GRAS transcription factor
Solyc05g050800	Phosphoglycerate mutase family protein (AHRD V1 ***- C3SAD0_BRADI); contains Interpro domain(s) IPR012398 PRIB5
Solyc12g010520	Eukaryotic peptide chain release factor subunit 1-1 (AHRD V1 **** B6U1I9_MAIZE); contains Interpro domain(s) IPR004403 Peptide chain release factor eRF/aRF subunit 1
Solyc06g007700	Peroxisome biogenesis factor 13 (AHRD V1 *-*- B9U2H7_TOBAC)
Solyc03g082660	Major facilitator superfamily domain containing protein 5 (AHRD V1 ***- B2W8V3_PYRTR); contains Interpro domain(s) IPR008509 Protein of unknown function DUF791
Solyc11g017270	Receptor protein kinase (AHRD V1 *-*- Q9FEU2_PINSY); contains Interpro domain(s) IPR002290 Serine/threonine protein kinase
Solyc12g010390	Transmembrane 9 superfamily protein member 2 (AHRD V1 **** B6ST61_MAIZE); contains Interpro domain(s) IPR004240 Nonaspanin (TM9SF)
Solyc03g116550	AT1G52630-like protein (Fragment) (AHRD V1 *-*- D6PNR4_9BRAS); contains Interpro domain(s) IPR004348 Protein of unknown function DUF246, plant
Solyc09g008010	ATP binding / serine-threonine kinase (AHRD V1 **** C5DB71_VITVI); contains Interpro domain(s) IPR002290 Serine/threonine protein kinase
Solyc04g008240	Oxidoreductase 2OG-Fe oxygenase family protein (AHRD V1 *--- B6ST02_MAIZE)
Solyc01g098910	Mitochondrial carrier protein (AHRD V1 ***- C5P0Z3_COCP7); contains Interpro domain(s) IPR001993 Mitochondrial substrate carrier
Solyc03g117350	Amino acid transporter (AHRD V1 **** B9MWM0_POPTR); contains Interpro domain(s) IPR013057 Amino acid transporter, transmembrane
Solyc12g097000	Tir-nbs-lrr resistance protein (Fragment) (AHRD V1 ***- B9IP48_POPTR); contains Interpro domain(s) IPR000157 Toll-Interleukin receptor
Solyc06g083670	Unknown Protein (AHRD V1)
Solyc02g092110	Phytosulfokines 3 (AHRD V1 ***- PSK3_ARATH); contains Interpro domain(s) IPR009438 Phytosulfokine
Solyc01g009820	Hydroxyproline-rich glycoprotein family protein (AHRD V1 ***- D7LGA9_ARALY)
Solyc11g072600	AP2-like ethylene-responsive transcription factor At1g79700 (AHRD V1 *--- AP2L3_ARATH); contains Interpro domain(s) IPR001471 Pathogenesis-related transcriptional factor and ERF, DNA-binding
Solyc06g050930	Endo beta n-acetylglucosaminidase (AHRD V1 *-*- Q16SQ0_AEDAE); contains Interpro domain(s) IPR005201 Glycoside hydrolase, family 85
Solyc08g083260	Snurportin-like protein (AHRD V1 ***- D0NX00_PHYIN)
Solyc11g011130	THO complex subunit 4 (AHRD V1 *--- B6TD71_MAIZE); contains Interpro domain(s) IPR012677 Nucleotide-binding, alpha-beta plait
Solyc07g047780	CONSTANS interacting protein 6 (Fragment) (AHRD V1 **-- Q2VY13_SOLLC); contains Interpro domain(s) IPR004082 Protein of unknown function DUF1423, plant
Solyc05g054830	Ankyrin-repeat protein (AHRD V1 **-- A2CIR5_ORYSJ); contains Interpro domain(s) IPR002110 Ankyrin
Solyc03g111280	Cytochrome P450 (AHRD V1 ***- B9GJT1_POPTR); contains Interpro domain(s) IPR002403 Cytochrome P450, E-class, group IV
Solyc07g064550	Genomic DNA chromosome 5 P1 clone MBG8 (AHRD V1 ***- Q9FFT8_ARATH)
Solyc01g091910	Phospholipase D (AHRD V1 **** Q9XGT0_GOSHI); contains Interpro domain(s) IPR011402 Phospholipase D, plant
Solyc01g079490	Protein fat-free homolog (AHRD V1 ***- FFR_DICDI); contains Interpro domain(s) IPR014812 Vps51/Vps67
Solyc01g107860	CBS domain-containing protein-like (AHRD V1 ***- B8AP73_ORYSI); contains Interpro domain(s) IPR000644 Cystathionine beta-synthase, core
Solyc02g094480	Pentatricopeptide repeat-containing protein (AHRD V1 ***- D7KHY5_ARALY); contains Interpro domain(s) IPR013078 Phosphoglycerate mutase
Solyc10g009210	Calmodulin-binding protein (Fragment) (AHRD V1 *-** Q9M451_CICAR); contains Interpro domain(s) IPR012416 Calmodulin binding protein-like
Solyc06g083980	BHLH transcription factor (AHRD V1 *-** Q401N4_9LILI); contains Interpro domain(s) IPR011598 Helix-loop-helix DNA-binding
Solyc01g109710	Universal stress protein (AHRD V1 **-- B6SNQ1_MAIZE); contains Interpro domain(s) IPR006016 UspA
Solyc04g082570	U-box domain-containing protein (AHRD V1 **-- Q1ENX4_MUSAC); contains Interpro domain(s) IPR011989 Armadillo-like helical
Solyc01g090430	Disease resistance protein (AHRD V1 ***- Q9SBC3_SOLLC); contains Interpro domain(s) IPR002182 NB-ARC
Solyc01g007910	Succinyl-CoA ligase (AHRD V1 ***- B9RL91_RICCO); contains Interpro domain(s) IPR005810 Succinyl-CoA ligase, alpha subunit
Solyc07g040720	Serine/threonine kinase (AHRD V1 **** D8UCQ6_VOLCA); contains Interpro domain(s) IPR002290 Serine/threonine protein kinase
Solyc07g049180	Receptor-like protein kinase At5g59670 (AHRD V1 *-** RLK7_ARATH); contains Interpro domain(s) IPR002290 Serine/threonine protein kinase
Solyc04g079430	Nucleobase ascorbate transporter (AHRD V1 **-* B9I1J7_POPTR); contains Interpro domain(s) IPR006043 Xanthine/uracil/vitamin C permease
Solyc10g074930	Protein kinase 2 (AHRD V1 ***- D3BIR2_POLPA); contains Interpro domain(s) IPR002290 Serine/threonine protein kinase
Solyc04g051360	Ethylene responsive transcription factor 2b (AHRD V1 *-*- C0J9I6_9ROSA); contains Interpro domain(s) IPR001471 Pathogenesis-related transcriptional factor and ERF, DNA-binding
Solyc01g094550	Acyl-CoA thioesterase family protein (AHRD V1 ***- D7KP80_ARALY); contains Interpro domain(s) IPR003703 Acyl-CoA thioesterase
Solyc12g100130	Vesicular glutamate transporter (AHRD V1 **-- A8J6T9_CIOIN); contains Interpro domain(s) IPR016196 Major facilitator superfamily, general substrate transporter
Solyc06g083310	Glycosyltransferase (AHRD V1 **-- B9NC17_POPTR); contains Interpro domain(s) IPR002495 Glycosyl transferase, family 8
Solyc06g068090	Phospholipase D (AHRD V1 **** D2E4A5_9ROSI); contains Interpro domain(s) IPR011402 Phospholipase D, plant
Solyc06g068720	Calcium-binding mitochondrial carrier protein SCaMC-1 (AHRD V1 **** B5X2X8_SALSA); contains Interpro domain(s) IPR002067 Mitochondrial carrier protein
Solyc04g081570	Chaperone protein htpG (AHRD V1 **-- HTPG_MYCA1); contains Interpro domain(s) IPR015566 Molecular chaperone, heat shock protein, endoplasmin
Solyc07g042020	Os12g0554100 protein (Fragment) (AHRD V1 *-*- Q0IMQ6_ORYSJ); contains Interpro domain(s) IPR004253 Protein of unknown function DUF231, plant
Solyc10g076480	Ammonium transporter (AHRD V1 ***- B9HCZ0_POPTR); contains Interpro domain(s) IPR001905 Ammonium transporter
Solyc02g082830	Phosphoserine aminotransferase (AHRD V1 **** B9H657_POPTR); contains Interpro domain(s) IPR003248 Phosphoserine aminotransferase
Solyc07g052780	Tir-nbs-lrr resistance protein (Fragment) (AHRD V1 ***- B9INY4_POPTR); contains Interpro domain(s) IPR000157 Toll-Interleukin receptor
Solyc05g050380	Cyclic nucleotide-gated ion channel 1 (AHRD V1 **** B6U0R1_MAIZE); contains Interpro domain(s) IPR000595 Cyclic nucleotide-binding
Solyc07g062590	Beta-1 3-galactosyltransferase 6 (AHRD V1 ***- B6UBH3_MAIZE); contains Interpro domain(s) IPR002659 Glycosyl transferase, family 31
Solyc02g078480	CBS domain containing protein (AHRD V1 ***- B6SWR6_MAIZE); contains Interpro domain(s) IPR000644 Cystathionine beta-synthase, core
Solyc09g008280	S-adenosylmethionine synthase (AHRD V1 ***- B5LAW6_CAPAN); contains Interpro domain(s) IPR002133 S-adenosylmethionine synthetase
Solyc09g064780	At2g23590-like protein (Fragment) (AHRD V1 *-*- B2CXK6_CARAS)
Solyc01g099350	Acyl-CoA binding protein 4 acyl-CoA-binding domain 4 (AHRD V1 **-* D7L3U2_ARALY); contains Interpro domain(s) IPR015915 Kelch-type beta propeller
Solyc06g082220	HIV-1 Tat specific factor 1 (Fragment) (AHRD V1 *--- Q5H918_HUMAN); contains Interpro domain(s) IPR012677 Nucleotide-binding, alpha-beta plait
Solyc06g082920	LRR receptor-like serine/threonine-protein kinase FEI 1 (AHRD V1 **** FEI1_ARATH); contains Interpro domain(s) IPR002290 Serine/threonine protein kinase
Solyc04g009440	NAC domain protein (AHRD V1 ***- Q6RH27_SOLLC); contains Interpro domain(s) IPR003441 No apical meristem (NAM) protein
Solyc08g065480	Ferrochelatase (AHRD V1 **** B9RRU8_RICCO); contains Interpro domain(s) IPR001015 Ferrochelatase
Solyc04g048900	Calreticulin 2 calcium-binding protein (AHRD V1 **** A8HMC0_CHLRE); contains Interpro domain(s) IPR009169 Calreticulin
Solyc08g066790	Phospholipase D (AHRD V1 **** Q9FR61_SOLLC); contains Interpro domain(s) IPR011402 Phospholipase D, plant
Solyc02g021440	CBL-interacting protein kinase 04 (AHRD V1 **** A5BQ82_VITVI); contains Interpro domain(s) IPR002290 Serine/threonine protein kinase
Solyc02g083850	Calcium-dependent protein kinase (AHRD V1 **** C6KGT3_SOLLC); contains Interpro domain(s) IPR002290 Serine/threonine protein kinase
Solyc02g062110	UPF0550 protein C7orf28 homolog (AHRD V1 *-*- CG028_BOVIN); contains Interpro domain(s) IPR019158 Protein of unknown function DUF2049
Solyc07g061950	Integral membrane single C2 domain protein (AHRD V1 **-- D7L359_ARALY); contains Interpro domain(s) IPR018029 C2 membrane targeting protein
Solyc11g022540	Transmembrane 9 superfamily protein member 3 (AHRD V1 ***- B6SY54_MAIZE); contains Interpro domain(s) IPR004240 Nonaspanin (TM9SF)
Solyc02g089110	Mitochondrial carrier protein (AHRD V1 ***- Q69FA0_PHAVU); contains Interpro domain(s) IPR002067 Mitochondrial carrier protein
Solyc02g083460	Aspartyl protease family protein (AHRD V1 **-- D7LAA8_ARALY); contains Interpro domain(s) IPR001461 Peptidase A1
Solyc02g089440	Glycosyltransferase (AHRD V1 **-- B9NC17_POPTR); contains Interpro domain(s) IPR002495 Glycosyl transferase, family 8
Solyc04g051310	Genomic DNA chromosome 5 P1 clone MQK4 (AHRD V1 ***- Q9FFD1_ARATH)
Solyc03g025940	F-box family protein (AHRD V1 ***- D7LS19_ARALY); contains Interpro domain(s) IPR001810 Cyclin-like F-box
Solyc02g078030	DNA-binding WRKY VQ (AHRD V1 ***- Q2HTS9_MEDTR); contains Interpro domain(s) IPR008889 VQ
Solyc10g079130	Calcium-dependent protein kinase 4 (AHRD V1 ***- Q5EDD1_CAPAN); contains Interpro domain(s) IPR002290 Serine/threonine protein kinase
Solyc10g046970	Tubby-like F-box protein 14 (AHRD V1 ***- TLP14_ORYSJ); contains Interpro domain(s) IPR000007 Tubby, C-terminal
Solyc03g032150	Serine/threonine kinase-like protein ABC1063 (AHRD V1 **** Q1KMP8_HORVD); contains Interpro domain(s) IPR002290 Serine/threonine protein kinase
Solyc07g062700	Sodium/calcium exchanger family protein (AHRD V1 ***- D7KKF3_ARALY); contains Interpro domain(s) IPR004837 Sodium/calcium exchanger membrane region
Solyc03g114810	Glycosyltransferase (AHRD V1 ***- B9N4D7_POPTR); contains Interpro domain(s) IPR002495 Glycosyl transferase, family 8
Solyc12g009160	Inter-alpha-trypsin inhibitor domain protein (AHRD V1 *-*- B5JSY7_9GAMM); contains Interpro domain(s) IPR002035 von Willebrand factor, type A
Solyc07g042890	Kinase family protein (AHRD V1 **** D7MB90_ARALY); contains Interpro domain(s) IPR015783 ATMRK serine/threonine protein kinase-like
Solyc08g079270	MYB transcription factor (AHRD V1 ***- Q6R075_ARATH); contains Interpro domain(s) IPR015495 Myb transcription factor
Solyc12g099000	S-adenosylmethionine synthase (AHRD V1 ***- B8LFH4_IPOBA); contains Interpro domain(s) IPR002133 S-adenosylmethionine synthetase
Solyc08g076420	Poly polymerase catalytic domain containing protein expressed (AHRD V1 **-- Q84T80_ORYSJ); contains Interpro domain(s) IPR012317 Poly(ADP-ribose) polymerase, catalytic region
Solyc05g007190	Sucrose transporter-like protein (AHRD V1 **** Q9FVL6_SOLLC); contains Interpro domain(s) IPR005989 Sucrose/H+ symporter, plant
Solyc03g051790	Os12g0236050 protein (Fragment) (AHRD V1 *-*- C7J9Q6_ORYSJ)
Solyc09g061840	3-ketoacyl CoA thiolase 1 (AHRD V1 **** C8YNG6_PETHY); contains Interpro domain(s) IPR002155 Thiolase
Solyc03g033540	Calcium-dependent protein kinase (AHRD V1 **** C6KGT3_SOLLC); contains Interpro domain(s) IPR002290 Serine/threonine protein kinase
Solyc07g044980	NPR1-1 protein (Fragment) (AHRD V1 ***- B8XQT4_SOYBN); contains Interpro domain(s) IPR013069 BTB/POZ
Solyc03g078630	Ubiquitin (AHRD V1 ***- Q00IB5_RANNI); contains Interpro domain(s) IPR019956 Ubiquitin subgroup
Solyc09g018200	Plant-specific domain TIGR01568 family protein (AHRD V1 *--- B6U561_MAIZE); contains Interpro domain(s) IPR006458 Protein of unknown function DUF623, plant
Solyc09g015160	Unknown Protein (AHRD V1)
Solyc06g068320	Prolyl-tRNA synthetase (AHRD V1 **** Q54Q07_DICDI); contains Interpro domain(s) IPR004499 Prolyl-tRNA synthetase, class IIa, prokaryotic-type
Solyc08g005050	Transcription factor (AHRD V1 *--* Q9M4A8_MAIZE); contains Interpro domain(s) IPR001092 Basic helix-loop-helix dimerisation region bHLH
Solyc10g081510	5-methyltetrahydropteroyltriglutamate--homocysteine methyltransferase (AHRD V1 ***- B6UF55_MAIZE); contains Interpro domain(s) IPR006276 5-methyltetrahydropteroyltriglutamate--homocysteine S-methyltransferase
Solyc08g077290	DnaJ homolog subfamily C member 2 (AHRD V1 *--- DNJC2_MACFA); contains Interpro domain(s) IPR015609 Molecular chaperone, heat shock protein, Hsp40, DnaJ
Solyc08g006660	Conserved oligomeric Golgi complex subunit 2 (AHRD V1 ***- COG2_HUMAN); contains Interpro domain(s) IPR009316 COG complex component, COG2
Solyc04g005340	Alpha-1 4-glucan protein synthase (AHRD V1 **-* Q8H8T0_ORYSJ); contains Interpro domain(s) IPR004901 Alpha-1,4-glucan-protein synthase, UDP-forming
Solyc03g097070	Vacuolar protein sorting-associated protein 27 (AHRD V1 *--- B2W9Q9_PYRTR); contains Interpro domain(s) IPR014645 Target of Myb protein 1
Solyc02g078540	Unknown Protein (AHRD V1); contains Interpro domain(s) IPR000996 Clathrin light chain
Solyc10g074500	Isocitrate dehydrogenase (AHRD V1 ***- A3LYS8_PICST); contains Interpro domain(s) IPR004434 Isocitrate dehydrogenase NAD-dependent, mitochondrial
Solyc04g079730	Allene oxide synthase (AHRD V1 **** Q9M464_SOLLC); contains Interpro domain(s) IPR002403 Cytochrome P450, E-class, group IV
Solyc09g090190	Dehydration-responsive protein-like (AHRD V1 **-- Q653G1_ORYSJ); contains Interpro domain(s) IPR004159 Protein of unknown function DUF248, methyltransferase putative
Solyc07g063550	Arf-GAP with GTPase, ANK repeat and PH domain-containing protein 1 (AHRD V1 *--- AGAP1_XENLA); contains Interpro domain(s) IPR001164 Arf GTPase activating protein
Solyc07g053760	Serine/threonine phosphatase family protein (AHRD V1 **** C1E0J1_9CHLO); contains Interpro domain(s) IPR015655 Protein phosphatase 2C
Solyc01g074010	Protein kinase (AHRD V1 *-*- C0NU81_AJECG); contains Interpro domain(s) IPR002290 Serine/threonine protein kinase
Solyc03g051970	Sphingosine-1-phosphate phosphatase (AHRD V1 *-*- A8P551_COPC7); contains Interpro domain(s) IPR000326 Phosphatidic acid phosphatase type 2/haloperoxidase
Solyc04g009600	TRAF-type zinc finger family protein (AHRD V1 *--- Q2QWV7_ORYSJ); contains Interpro domain(s) IPR001293 Zinc finger, TRAF-type
Solyc03g006510	Unknown Protein (AHRD V1); contains Interpro domain(s) IPR000996 Clathrin light chain
Solyc02g067080	UDP-D-glucose dehydrogenase (AHRD V1 ***- D2WK25_GOSHI); contains Interpro domain(s) IPR014028 UDP-glucose/GDP-mannose dehydrogenase, dimerisation and substrate-binding
Solyc07g032480	Cyclin family protein (AHRD V1 *-** D7MKU7_ARALY); contains Interpro domain(s) IPR015429 Transcription regulator cyclin
Solyc06g073730	Ethylene insensitive 3 class transcription factor (AHRD V1 **** D5L146_MALDO); contains Interpro domain(s) IPR006957 Ethylene insensitive 3
Solyc02g089900	Receptor-like kinase (AHRD V1 *-*- A7VM35_MARPO); contains Interpro domain(s) IPR002290 Serine/threonine protein kinase
Solyc07g049580	TBC1 domain family member 2 (AHRD V1 **** Q5TBQ7_HUMAN); contains Interpro domain(s) IPR000195 RabGAP/TBC
Solyc09g056350	Lipase class 3 family protein (AHRD V1 ***- D7L6K1_ARALY); contains Interpro domain(s) IPR002921 Lipase, class 3
Solyc06g035720	BCL-2 binding anthanogene-1 (AHRD V1 **** B4FV61_MAIZE); contains Interpro domain(s) IPR003103 Apoptosis regulator Bcl-2 protein, BAG
Solyc02g071990	Brassinosteroid signaling positive regulator-related protein (Fragment) (AHRD V1 *--* B3VVE5_POPTN); contains Interpro domain(s) IPR008540 BZR1, transcriptional repressor
Solyc09g064200	Myosin XI-2 (AHRD V1 ***- B0CN59_NICBE); contains Interpro domain(s) IPR001609 Myosin head, motor region
Solyc03g026220	BCL-2 binding anthanogene-1 (AHRD V1 **** B4FV61_MAIZE); contains Interpro domain(s) IPR003103 Apoptosis regulator Bcl-2 protein, BAG
Solyc07g008060	Phosphatidylinositol binding clathrin assembly protein like (AHRD V1 *--* Q6AXI5_DANRE); contains Interpro domain(s) IPR011417 ANTH
Solyc11g005630	Receptor-like protein kinase (AHRD V1 ***- Q39202_ARATH); contains Interpro domain(s) IPR002290 Serine/threonine protein kinase
Solyc11g008890	Predicted membrane protein (Fragment) (AHRD V1 **-- B9HJ03_POPTR); contains Interpro domain(s) IPR001727 Uncharacterised protein family UPF0016
Solyc05g013070	Kinase family protein (AHRD V1 **** D7KBF8_ARALY); contains Interpro domain(s) IPR016253 Integrin-linked protein kinase
Solyc10g008280	Cell division protein kinase 13 (AHRD V1 *-*- CDK13_HUMAN); contains Interpro domain(s) IPR002290 Serine/threonine protein kinase
Solyc01g011040	Leucine-rich repeat receptor-like protein kinase (AHRD V1 **-* Q9LVP0_ARATH); contains Interpro domain(s) IPR001611 Leucine-rich repeat
Solyc08g008110	1-aminocyclopropane-1-carboxylate synthase (AHRD V1 ***- Q94GA2_SOLLC); contains Interpro domain(s) IPR015422 Pyridoxal phosphate-dependent transferase, major region, subdomain 2
Solyc02g068430	Choline-phosphate cytidylyltransferase B (AHRD V1 **** B4F7T8_MAIZE); contains Interpro domain(s) IPR004820 Cytidylyltransferase
Solyc01g106500	Leucine-rich repeat receptor-like protein kinase (AHRD V1 **** Q8W4B5_ARATH); contains Interpro domain(s) IPR013210 Leucine-rich repeat, N-terminal
Solyc09g091560	Ankyrin repeat domain-containing protein 13C-A (AHRD V1 *-*- C0H9Z7_SALSA); contains Interpro domain(s) IPR002110 Ankyrin
Solyc02g092000	Unknown Protein (AHRD V1)
Solyc04g078680	RING-finger protein-like (AHRD V1 *-*- Q5QLR6_ORYSJ); contains Interpro domain(s) IPR018957 Zinc finger, C3HC4 RING-type
Solyc07g066260	Phosphatase 2C family protein (AHRD V1 ***- D7KDP0_ARALY); contains Interpro domain(s) IPR015655 Protein phosphatase 2C
Solyc11g010370	At4g40080-like protein (Fragment) (AHRD V1 ***- B3SK88_ARALP); contains Interpro domain(s) IPR013809 Epsin-like, N-terminal
Solyc01g109540	Coatomer subunit gamma (AHRD V1 ***- B6SV32_MAIZE); contains Interpro domain(s) IPR017106 Coatomer, gamma subunit
Solyc06g071810	LRR receptor-like serine/threonine-protein kinase FEI 1 (AHRD V1 **** FEI1_ARATH); contains Interpro domain(s) IPR002290 Serine/threonine protein kinase
Solyc09g014280	Hydroxycinnamoyl transferase (AHRD V1 **-* D2XJ64_9MAGN); contains Interpro domain(s) IPR003480 Transferase
Solyc12g087950	AT-hook motif nuclear localized protein 17 (AHRD V1 **-- Q9LTA2_ARATH); contains Interpro domain(s) IPR014476 Predicted AT-hook DNA-binding
Solyc03g111290	Cytochrome P450 (AHRD V1 ***- B9GJT1_POPTR); contains Interpro domain(s) IPR002403 Cytochrome P450, E-class, group IV
Solyc10g005630	Serine/threonine-protein kinase receptor (AHRD V1 **** B6SYF0_MAIZE); contains Interpro domain(s) IPR002290 Serine/threonine protein kinase
Solyc01g105230	Calmodulin-binding transcription activator 2 (AHRD V1 **** Q0WNN4_ARATH); contains Interpro domain(s) IPR005559 CG-1
Solyc06g066210	Unknown Protein (AHRD V1)
Solyc02g088690	UDP-glucose 6-dehydrogenase (AHRD V1 **** B6TBY8_MAIZE); contains Interpro domain(s) IPR001732 UDP-glucose/GDP-mannose dehydrogenase, N-terminal
Solyc12g026420	Unknown Protein (AHRD V1)
Solyc06g061150	AP-2 complex subunit mu (AHRD V1 ***- B6TIQ4_MAIZE); contains Interpro domain(s) IPR015629 Clathrin coat associated protein AP-50
Solyc04g079400	Protein serine/threonine kinase (AHRD V1 *-** D3BP85_POLPA); contains Interpro domain(s) IPR002290 Serine/threonine protein kinase
Solyc06g049070	Solute carrier family 35 member E3 (AHRD V1 **-- S35E3_DANRE); contains Interpro domain(s) IPR004853 Protein of unknown function DUF250
Solyc12g098740	Epsin-1 (AHRD V1 *-*- C0HAA4_SALSA); contains Interpro domain(s) IPR001026 Epsin, N-terminal
Solyc01g005160	U-box domain-containing protein (AHRD V1 ***- D7MID4_ARALY); contains Interpro domain(s) IPR003613 U box domain
Solyc10g006540	Formin 3 (AHRD V1 *-*- D0QAN4_ARATH); contains Interpro domain(s) IPR015425 Actin-binding FH2
Solyc06g076650	Enolase (AHRD V1 ***- A9P9U5_POPTR); contains Interpro domain(s) IPR000941 Enolase
Solyc01g110030	WD-40 repeat protein (AHRD V1 **-- B2IVX2_NOSP7); contains Interpro domain(s) IPR017986 WD40 repeat, region
Solyc06g074840	Charged multivesicular body protein 3 (AHRD V1 ***- B6SM72_MAIZE); contains Interpro domain(s) IPR005024 Snf7
Solyc07g056050	Transmembrane 9 superfamily protein member 4 (AHRD V1 **** B6U1D6_MAIZE); contains Interpro domain(s) IPR004240 Nonaspanin (TM9SF)
Solyc05g008430	pH-response regulator protein palA/RIM20 (AHRD V1 **-- C5FER8_NANOT); contains Interpro domain(s) IPR004328 BRO1
Solyc07g049730	TO62-3 (Fragment) (AHRD V1 *-*- Q3LVL2_TAROF); contains Interpro domain(s) IPR010471 Protein of unknown function DUF1068
Solyc07g043230	Low affinity zinc transporter (AHRD V1 **** A3LU47_PICST); contains Interpro domain(s) IPR004698 Zinc/iron permease, fungal and plant
Solyc03g120990	Malic enzyme (AHRD V1 ***- O04935_SOLLC); contains Interpro domain(s) IPR012302 Malic enzyme, NAD-binding
Solyc08g068810	Ubiquitin carboxyl-terminal hydrolase (AHRD V1 **** B9SXP1_RICCO); contains Interpro domain(s) IPR001394 Peptidase C19, ubiquitin carboxyl-terminal hydrolase 2
Solyc04g071710	Integral membrane protein (AHRD V1 **-- A8JE84_CHLRE); contains Interpro domain(s) IPR007462 Protein of unknown function DUF502
Solyc05g005200	Pyrrolidone-carboxylate peptidase (AHRD V1 **** B6SP89_MAIZE); contains Interpro domain(s) IPR000816 Peptidase C15, pyroglutamyl peptidase I
Solyc03g082690	U-box domain-containing protein (AHRD V1 *-*- Q1ENX4_MUSAC); contains Interpro domain(s) IPR011989 Armadillo-like helical
Solyc09g092000	Unknown Protein (AHRD V1)
Solyc02g031710	Protein binding protein (AHRD V1 **-- D7L0L7_ARALY); contains Interpro domain(s) IPR001841 Zinc finger, RING-type
Solyc03g093510	Serine esterase family protein (AHRD V1 **-- B6U861_MAIZE); contains Interpro domain(s) IPR007751 Protein of unknown function DUF676, hydrolase-like
Solyc10g008220	Disease resistance protein (AHRD V1 ***- Q9SBC3_SOLLC); contains Interpro domain(s) IPR002182 NB-ARC
Solyc02g063250	Peptide methionine sulfoxide reductase msrA (AHRD V1 *-** D7E9W5_METEZ); contains Interpro domain(s) IPR002569 Methionine sulphoxide reductase A
Solyc10g083610	Protein kinase (AHRD V1 *-*- Q1SMZ9_MEDTR); contains Interpro domain(s) IPR002290 Serine/threonine protein kinase
Solyc05g054770	Os03g0819700 protein (Fragment) (AHRD V1 *-*- Q0DMA9_ORYSJ)
Solyc02g094470	Mitochondrial phosphate carrier protein (AHRD V1 **** B9GFH9_POPTR); contains Interpro domain(s) IPR001993 Mitochondrial substrate carrier
Solyc01g066050	Peptidyl-prolyl cis-trans isomerase FKBP5 (AHRD V1 *--- FKBP5_HUMAN); contains Interpro domain(s) IPR011990 Tetratricopeptide-like helical
Solyc05g050340	WRKY transcription factor 6 (AHRD V1 *-*- C9DHZ5_9ROSI); contains Interpro domain(s) IPR003657 DNA-binding WRKY
Solyc10g008570	Pentatricopeptide repeat-containing protein (AHRD V1 ***- D7KCG0_ARALY); contains Interpro domain(s) IPR010989 t-SNARE
Solyc11g066720	Bifunctional polymyxin resistance arnA protein (AHRD V1 ***- B6TQB1_MAIZE); contains Interpro domain(s) IPR001509 NAD-dependent epimerase/dehydratase
Solyc04g074290	Dehydration-responsive protein-like (AHRD V1 **-- Q653G1_ORYSJ); contains Interpro domain(s) IPR004159 Protein of unknown function DUF248, methyltransferase putative
Solyc04g005490	Appr-1-p processing domain protein (AHRD V1 *--- D5EGM7_AMICL); contains Interpro domain(s) IPR002589 Appr-1-p processing
Solyc07g042590	ATP binding / serine-threonine kinase (AHRD V1 **** C5DB71_VITVI); contains Interpro domain(s) IPR002290 Serine/threonine protein kinase
Solyc11g069090	ATP-binding cassette protein (AHRD V1 ***- C0NDN3_AJECG); contains Interpro domain(s) IPR003439 ABC transporter-like
Solyc03g123660	Ubiquitin conjugating enzyme 2 (AHRD V1 **** Q94FU3_SOLLC); contains Interpro domain(s) IPR000608 Ubiquitin-conjugating enzyme, E2
Solyc07g052640	Glycosyltransferase-like protein (AHRD V1 **-- D8QTD2_SELML); contains Interpro domain(s) IPR006740 Protein of unknown function DUF604
Solyc11g039950	Splicing factor 3B subunit 4 (AHRD V1 *--- Q22R82_TETTH); contains Interpro domain(s) IPR000504 RNA recognition motif, RNP-1
Solyc07g064870	Endoglucanase 1 (AHRD V1 ***- B6U0J0_MAIZE); contains Interpro domain(s) IPR001701 Glycoside hydrolase, family 9
Solyc08g078390	Acyl-coenzyme A oxidase (AHRD V1 **** D7MCB8_ARALY); contains Interpro domain(s) IPR012258 Acyl-CoA oxidase
Solyc03g007900	Glutamine cyclotransferase-like (AHRD V1 **** Q2V9A5_SOLTU); contains Interpro domain(s) IPR007788 Glutamine cyclotransferase
Solyc09g010850	ATP binding / serine-threonine kinase (AHRD V1 **** C5DB71_VITVI); contains Interpro domain(s) IPR002290 Serine/threonine protein kinase
Solyc01g105650	1-aminocyclopropane-1-carboxylate oxidase (AHRD V1 **-- ACCO_MUSAC); contains Interpro domain(s) IPR005123 Oxoglutarate and iron-dependent oxygenase
Solyc08g066020	Serine C-palmitoyltransferase like protein (AHRD V1 **-* Q94IB8_ARATH); contains Interpro domain(s) IPR004839 Aminotransferase, class I and II
Solyc07g005600	Transmembrane 9 superfamily protein member 4 (AHRD V1 **** B6SXZ2_MAIZE); contains Interpro domain(s) IPR004240 Nonaspanin (TM9SF)
Solyc04g078290	Cytochrome P450 (AHRD V1 ***- B9NFM5_POPTR); contains Interpro domain(s) IPR002401 Cytochrome P450, E-class, group I
Solyc12g009340	Kinase family protein (AHRD V1 ***- D7MB90_ARALY); contains Interpro domain(s) IPR015783 ATMRK serine/threonine protein kinase-like
Solyc05g053720	Os12g0425600 protein (Fragment) (AHRD V1 **-- Q0INN2_ORYSJ); contains Interpro domain(s) IPR004348 Protein of unknown function DUF246, plant
Solyc12g056210	MRNA clone RAFL21-79-C21 (AHRD V1 **-- Q8W458_ARATH); contains Interpro domain(s) IPR006461 Protein of unknown function Cys-rich
Solyc10g006010	Calcium-activated outward-rectifying potassium channel 1 (AHRD V1 **** B6TSL7_MAIZE); contains Interpro domain(s) IPR013099 Ion transport 2
Solyc11g011080	Tir-nbs-lrr resistance protein (AHRD V1 **** B9N9Q3_POPTR); contains Interpro domain(s) IPR000157 Toll-Interleukin receptor
Solyc04g063280	Vacuolar protein sorting-associated protein 27 (AHRD V1 *--- B2W9Q9_PYRTR); contains Interpro domain(s) IPR018205 VHS subgroup
Solyc05g056230	Calreticulin 2 calcium-binding protein (AHRD V1 **** A8HMC0_CHLRE); contains Interpro domain(s) IPR009169 Calreticulin
Solyc09g010020	1-aminocyclopropane-1-carboxylate oxidase-like protein (AHRD V1 **-* Q9LTH8_ARATH); contains Interpro domain(s) IPR005123 Oxoglutarate and iron-dependent oxygenase
Solyc02g092750	Phosphatase 2C family protein (AHRD V1 ***- D7MFT9_ARALY); contains Interpro domain(s) IPR015655 Protein phosphatase 2C
Solyc01g088150	Glycerol-3-phosphate dehydrogenase-like protein (AHRD V1 **** Q8S2G5_ORYSJ); contains Interpro domain(s) IPR006168 NAD-dependent glycerol-3-phosphate dehydrogenase
Solyc01g109460	Solute carrier family 2, facilitated glucose transporter member 3 (AHRD V1 ***- GTR3_RAT); contains Interpro domain(s) IPR003663 Sugar/inositol transporter
Solyc05g056580	Dehydration-responsive family protein (AHRD V1 **-- D7LF23_ARALY); contains Interpro domain(s) IPR004159 Protein of unknown function DUF248, methyltransferase putative
Solyc05g009740	Disease resistance protein RPP13 variant (AHRD V1 ***- C0KRT9_ARATH); contains Interpro domain(s) IPR002182 NB-ARC
Solyc03g007210	Receptor serine/threonine kinase (AHRD V1 **** O49202_ORYSJ); contains Interpro domain(s) IPR002290 Serine/threonine protein kinase
Solyc12g055750	Vacuolar cation/proton exchanger 2 (AHRD V1 ***- B6UEI1_MAIZE); contains Interpro domain(s) IPR004713 Calcium/proton exchanger
Solyc01g107600	Unc-50 homolog (AHRD V1 ***- C1BXJ0_ESOLU); contains Interpro domain(s) IPR007881 UNC-50
Solyc07g041160	Uncharacterized membrane protein C776.05 (AHRD V1 **-- YG75_SCHPO)
Solyc09g005870	Cytochrome c-type biogenesis protein CcmE (AHRD V1 *-*- C7RMP3_ACCPU); contains Interpro domain(s) IPR004329 CcmE/CycJ protein
Solyc05g006590	Serine/threonine-protein phosphatase (AHRD V1 **** Q6VUQ6_SOLLC); contains Interpro domain(s) IPR006186 Serine/threonine-specific protein phosphatase and bis(5-nucleosyl)-tetraphosphatase
Solyc05g054390	Response regulator 8 (AHRD V1 *-*- Q9AV93_MAIZE); contains Interpro domain(s) IPR017053 Response regulator, plant B-type
Solyc03g078120	NAC-domain transcription factor (AHRD V1 **** D3WFN5_WHEAT); contains Interpro domain(s) IPR003441 No apical meristem (NAM) protein
Solyc05g054170	Scarecrow-like 1 transcription factor (Fragment) (AHRD V1 *--- B1PPU0_PINPS); contains Interpro domain(s) IPR005202 GRAS transcription factor
Solyc07g042270	ATP-dependent RNA helicase (AHRD V1 **** C6LZE8_GIALA); contains Interpro domain(s) IPR011545 DNA/RNA helicase, DEAD/DEAH box type, N-terminal
Solyc09g090560	Unknown Protein (AHRD V1); contains Interpro domain(s) IPR006904 Protein of unknown function DUF716
Solyc01g109570	Glucan endo-1 3-beta-glucosidase 7 (AHRD V1 ***- B6T289_MAIZE); contains Interpro domain(s) IPR013781 Glycoside hydrolase, subgroup, catalytic core IPR000490 Glycoside hydrolase, family 17
Solyc06g009270	Diacylglycerol kinase 7 (AHRD V1 **** B0KYU1_ARATH); contains Interpro domain(s) IPR016961 Diacylglycerol kinase, plant
Solyc05g053090	GRAS family transcription factor (AHRD V1 **-* B9HMJ2_POPTR); contains Interpro domain(s) IPR005202 GRAS transcription factor
Solyc04g008550	Zinc finger CCCH domain-containing protein 17 (AHRD V1 ***- C3H17_ARATH); contains Interpro domain(s) IPR000571 Zinc finger, CCCH-type
Solyc09g075120	Bifunctional polymyxin resistance protein ArnA (AHRD V1 **-- ARNA_SALDC); contains Interpro domain(s) IPR016040 NAD(P)-binding domain
Solyc02g032850	Phytoalexin deficient 4 (Fragment) (AHRD V1 ***- B2BDV5_ARALY); contains Interpro domain(s) IPR002921 Lipase, class 3
Solyc05g008930	Receptor-like kinase (AHRD V1 *-*- A7VM25_MARPO); contains Interpro domain(s) IPR002290 Serine/threonine protein kinase
Solyc05g055450	PolyrC-binding protein 2 (AHRD V1 **** B5X4N2_SALSA); contains Interpro domain(s) IPR018111 K Homology, type 1, subgroup
Solyc07g007870	NADH flavin oxidoreductase/12-oxophytodienoate reductase (AHRD V1 **-* Q2U7C4_ASPOR); contains Interpro domain(s) IPR001155 NADH:flavin oxidoreductase/NADH oxidase, N-terminal
Solyc02g071120	CAS1 domain containing 1 (AHRD V1 **-- B0W8N6_CULQU); contains Interpro domain(s) IPR012419 Cas1p-like
Solyc02g077370	Ethylene-responsive transcription factor 2 (AHRD V1 ***- B6SSU7_MAIZE); contains Interpro domain(s) IPR001471 Pathogenesis-related transcriptional factor and ERF, DNA-binding
Solyc05g009690	Predicted membrane protein (Fragment) (AHRD V1 **-- B9HJ03_POPTR); contains Interpro domain(s) IPR001727 Uncharacterised protein family UPF0016
Solyc04g012010	NBS resistance protein (AHRD V1 *-*- B9MU95_POPTR); contains Interpro domain(s) IPR002182 NB-ARC
Solyc05g052050	Ethylene responsive transcription factor 1a (AHRD V1 **** D1MWZ3_CITLA); contains Interpro domain(s) IPR001471 Pathogenesis-related transcriptional factor and ERF, DNA-binding
Solyc08g007170	Transcription factor (AHRD V1 *-*- D7LLP9_ARALY); contains Interpro domain(s) IPR006578 MADF domain
Solyc01g111520	Synaptotagmin (AHRD V1 *--- B0W3L1_CULQU); contains Interpro domain(s) IPR018029 C2 membrane targeting protein
Solyc08g016310	LRR receptor-like serine/threonine-protein kinase FEI 1 (AHRD V1 *--* FEI1_ARATH); contains Interpro domain(s) IPR001611 Leucine-rich repeat
Solyc03g098220	Serine palmitoyltransferase (AHRD V1 **-* B3Y000_NICBE); contains Interpro domain(s) IPR004839 Aminotransferase, class I and II
Solyc05g054640	2-oxoglutarate dehydrogenase E1 component (AHRD V1 **** Q9FLH2_ARATH); contains Interpro domain(s) IPR011603 2-oxoglutarate dehydrogenase, E1 component
Solyc02g088260	Latex abundant protein 1 (AHRD V1 *--- Q6XNP6_HEVBR)
Solyc03g114000	LIM domain protein (AHRD V1 **-- Q306K1_BRANA); contains Interpro domain(s) IPR001781 Zinc finger, LIM-type
Solyc06g068630	F-box domain containing protein expressed (AHRD V1 ***- Q2R1T3_ORYSJ); contains Interpro domain(s) IPR001810 Cyclin-like F-box
Solyc06g048810	Os12g0109700 protein (Fragment) (AHRD V1 *-*- C7JA22_ORYSJ); contains Interpro domain(s) IPR006461 Protein of unknown function Cys-rich
Solyc02g092840	Galactosyltransferase-like protein (Fragment) (AHRD V1 **-- D8RHX9_SELML); contains Interpro domain(s) IPR004263 Exostosin-like
Solyc06g065030	Transmembrane 9 superfamily protein member 3 (AHRD V1 ***- B6SY54_MAIZE); contains Interpro domain(s) IPR004240 Nonaspanin (TM9SF)
Solyc03g097790	V-type proton ATPase subunit C (AHRD V1 **** VATC_ARATH); contains Interpro domain(s) IPR004907 ATPase, V1 complex, subunit C
Solyc10g008340	Os05g0169400 protein (Fragment) (AHRD V1 *-*- Q0DKE7_ORYSJ); contains Interpro domain(s) IPR010820 Protein of unknown function DUF1421
Solyc02g065610	Leaf senescence protein-like (AHRD V1 ***- Q8RV74_ORYSJ); contains Interpro domain(s) IPR004253 Protein of unknown function DUF231, plant
Solyc01g056980	Unknown Protein (AHRD V1)
Solyc04g016260	Calcium-transporting ATPase 1 (AHRD V1 **** Q7XBH9_CERRI); contains Interpro domain(s) IPR006408 ATPase, P-type, calcium-transporting, PMCA-type
Solyc01g099700	Os07g0673000 protein (Fragment) (AHRD V1 ***- Q0D3Q5_ORYSJ)
Solyc05g050600	Dynamin 2 (AHRD V1 ***- Q5XGH8_XENTR); contains Interpro domain(s) IPR001401 Dynamin, GTPase region
Solyc01g008560	NAD kinase 1 (AHRD V1 **** B6SWV6_MAIZE); contains Interpro domain(s) IPR002504 ATP-NAD/AcoX kinase
Solyc03g093200	Os04g0461600 protein (Fragment) (AHRD V1 *-*- Q0JCM6_ORYSJ); contains Interpro domain(s) IPR006461 Protein of unknown function Cys-rich
Solyc01g006820	Unknown Protein (AHRD V1)
Solyc02g072300	Glycogen synthase kinase (AHRD V1 **** C7AE95_SOYBN); contains Interpro domain(s) IPR002290 Serine/threonine protein kinase
Solyc06g050570	Prenylated rab acceptor family protein (AHRD V1 ***- D7LVC4_ARALY); contains Interpro domain(s) IPR004895 Prenylated rab acceptor PRA1
Solyc07g064800	Dihydrolipoyllysine-residue succinyltransferase component of 2-oxoglutarate dehydrogenase complex (AHRD V1 **** B6TRW8_MAIZE); contains Interpro domain(s) IPR006255 Dihydrolipoamide succinyltransferase
Solyc06g071200	Importin 13 (AHRD V1 **-- B1ASJ5_MOUSE); contains Interpro domain(s) IPR011989 Armadillo-like helical
Solyc12g009990	Signal recognition particle protein (AHRD V1 *-*- C1GCL3_PARBD); contains Interpro domain(s) IPR007222 Signal recognition particle receptor, alpha subunit, N-terminal
Solyc01g097350	Calcium-binding EF hand family protein (AHRD V1 ***- D7M6Y9_ARALY)
Solyc01g088550	Purine permease family protein (AHRD V1 **-* D7MCV2_ARALY); contains Interpro domain(s) IPR004853 Protein of unknown function DUF250
Solyc06g065400	Transmembrane protein 41B (AHRD V1 **-- TM41B_XENLA); contains Interpro domain(s) IPR015414 SNARE associated Golgi protein
Solyc07g062650	Malate dehydrogenase (AHRD V1 **** Q645N1_SOLLC); contains Interpro domain(s) IPR010097 Malate dehydrogenase, NAD-dependent, eukaryotes and gamma proteobacteria
Solyc08g066980	UDP-sugar transporter UST74c (AHRD V1 ***- B0WH95_CULQU); contains Interpro domain(s) IPR004853 Protein of unknown function DUF250
Solyc02g081490	Receptor-like kinase (AHRD V1 *-*- Q9LL53_ORYSA)
