# Supplementary material for: WRKY1 acts as a key component improving resistance against Alternaria solani in wild tomato, Solanum arcanum Peralta
Source: Plant Biotechnol J. 2018 May 24;16(8):1502–13. doi: 10.1111/pbi.12892 (PMC6041441; doi:10.1111/pbi.12892)
Supplement: Supplementary file 3 — Table S2 List of co‐expressed genes with three WRKYs (WRKY11, 33, and 40). [file PBI-16-1502-s005.xlsx]

## Sheet: WRKY11
Table S2: List of co-expressed genes with three WRKYs
Gene	Annotation
Solyc08g006320	WRKY transcription factor 3 (AHRD V1 ***- A7UGD0_SOLTU); contains Interpro domain(s) IPR003657 DNA-binding WRKY
Solyc04g015210	Disease resistance protein (AHRD V1 ***- Q9SBC3_SOLLC); contains Interpro domain(s) IPR002182 NB-ARC
Solyc07g053740	Ethylene-responsive transcription factor 4 (AHRD V1 *-*- B6THY5_MAIZE); contains Interpro domain(s) IPR001471 Pathogenesis-related transcriptional factor and ERF, DNA-binding
Solyc06g051130	Transferase family protein (AHRD V1 **-* D7LEH4_ARALY); contains Interpro domain(s) IPR003480 Transferase
Solyc06g060960	Histone-lysine N-methyltransferase-like protein (AHRD V1 *-*- Q6ZJS5_ORYSJ); contains Interpro domain(s) IPR003105 SRA-YDG
Solyc03g114160	U-box domain-containing protein (AHRD V1 ***- D7KBV1_ARALY); contains Interpro domain(s) IPR011989 Armadillo-like helical
Solyc02g090560	Calcium-transporting ATPase 1 (AHRD V1 ***- Q7XBH9_CERRI); contains Interpro domain(s) IPR001757 ATPase, P-type, K/Mg/Cd/Cu/Zn/Na/Ca/Na/H-transporter
Solyc06g074620	Os02g0448600 protein (Fragment) (AHRD V1 *--- Q0E1G8_ORYSJ)
Solyc12g042010	Unknown Protein (AHRD V1); contains Interpro domain(s) IPR011598 Helix-loop-helix DNA-binding
Solyc06g060710	Glycogenin 2 (AHRD V1 *--- Q1ZYL7_HUMAN); contains Interpro domain(s) IPR002495 Glycosyl transferase, family 8
Solyc05g018820	Genomic DNA chromosome 5 P1 clone MHM17 (AHRD V1 **-- Q9FGR3_ARATH)
Solyc02g082240	Unknown Protein (AHRD V1)
Solyc08g075230	Genomic DNA chromosome 5 P1 clone MDA7 (AHRD V1 ***- Q9FKU2_ARATH); contains Interpro domain(s) IPR010847 Harpin-induced 1
Solyc03g113080	ATP-binding cassette transporter (AHRD V1 ***- D8RFW2_SELML); contains Interpro domain(s) IPR003439 ABC transporter-like

## Sheet: WRKY33
Gene	Annotation
Solyc09g014990	WRKY-like transcription factor (AHRD V1 **** Q06B53_SOLPE); contains Interpro domain(s) IPR003657 DNA-binding WRKY
Solyc12g041990	Polyprotein (AHRD V1 *--- Q5W1F1_CERV); contains Interpro domain(s) IPR001022 Tobamoviral movement protein
Solyc07g026680	Myb transcription factor (AHRD V1 **** Q7XC57_ORYSJ); contains Interpro domain(s) IPR006447 Myb-like DNA-binding region, SHAQKYF class
Solyc04g005790	Peptide transporter-like protein (AHRD V1 **-* Q9LSE8_ARATH); contains Interpro domain(s) IPR000109 TGF-beta receptor, type I/II extracellular region
Solyc02g072230	WD-40 repeat protein (AHRD V1 *--- B2IZJ6_NOSP7); contains Interpro domain(s) IPR017986 WD40 repeat, region
Solyc01g101120	Glucan endo-1 3-beta-glucosidase 1 (AHRD V1 *-*- B4FGE4_MAIZE); contains Interpro domain(s) IPR012946 X8
Solyc11g006890	Unknown Protein (AHRD V1)
Solyc11g007120	Fe/S biogenesis protein nfuA (AHRD V1 *--- NFUA_HAMD5); contains Interpro domain(s) IPR017065 HIRA-interacting protein 5
Solyc04g080720	Transferase family protein (AHRD V1 **-* D7KBT0_ARALY); contains Interpro domain(s) IPR003480 Transferase
Solyc10g078600	Myrosinase-binding protein (Fragment) (AHRD V1 *--- Q96342_BRANA); contains Interpro domain(s) IPR001229 Mannose-binding lectin
Solyc02g091370	Glucosyltransferase-2 (AHRD V1 ***- Q8S9A7_PHAAN); contains Interpro domain(s) IPR002213 UDP-glucuronosyl/UDP-glucosyltransferase
Solyc01g105770	Unknown Protein (AHRD V1)
Solyc08g014370	CHP-rich zinc finger protein-like (AHRD V1 *--- Q9FNE5_ARATH); contains Interpro domain(s) IPR011424 C1-like
Solyc03g020010	Kunitz-type trypsin inhibitor alpha chain (AHRD V1 **** ID5A_PROJU); contains Interpro domain(s) IPR002160 Proteinase inhibitor I3, Kunitz legume
Solyc10g049420	Unknown Protein (AHRD V1)
Solyc04g082480	Nodule inception protein (Fragment) (AHRD V1 *-*- A9DME9_MEDTR); contains Interpro domain(s) IPR003035 Plant regulator RWP-RK
Solyc12g017380	Solute carrier family 22 member 7 (AHRD V1 ***- B5X4W8_SALSA); contains Interpro domain(s) IPR016196 Major facilitator superfamily, general substrate transporter
Solyc07g055470	Cytochrome P450 (AHRD V1 ***- B9NEQ9_POPTR); contains Interpro domain(s) IPR002401 Cytochrome P450, E-class, group I
Solyc03g082950	Unknown Protein (AHRD V1)
Solyc08g067500	Non-specific lipid-transfer protein (AHRD V1 ***- A9YUH6_PLAOI); contains Interpro domain(s) IPR013770 Plant lipid transfer protein and hydrophobic protein, helical
Solyc08g008420	Brain protein 44-like protein (AHRD V1 ***- B6SX80_MAIZE); contains Interpro domain(s) IPR005336 Uncharacterised protein family UPF0041
Solyc01g108280	Serine/threonine protein kinase (AHRD V1 **** Q0PL87_CAMSI); contains Interpro domain(s) IPR015740 Plant protein serine/threonine kinase-like
Solyc01g108170	Unknown Protein (AHRD V1)
Solyc08g062950	Cytochrome P450 (AHRD V1 ***- B9HDD3_POPTR); contains Interpro domain(s) IPR002401 Cytochrome P450, E-class, group I
Solyc12g056760	Unknown Protein (AHRD V1)
Solyc04g071140	Decarboxylase family protein (AHRD V1 ***- B1ILJ6_CLOBK); contains Interpro domain(s) IPR002129 Pyridoxal phosphate-dependent decarboxylase
Solyc05g008000	RNA pyrophosphohydrolase (AHRD V1 ***- C9CZW5_9RHOB); contains Interpro domain(s) IPR000086 NUDIX hydrolase domain
Solyc01g009170	Ethylene insensitive 3 class transcription factor (AHRD V1 **** D5L146_MALDO); contains Interpro domain(s) IPR006957 Ethylene insensitive 3
Solyc06g072400	Inositol 1 4 5-trisphosphate 5-phosphatase-like protein (AHRD V1 ***- Q6H453_ORYSJ); contains Interpro domain(s) IPR000300 Inositol polyphosphate related phosphatase
Solyc03g083650	Glucosyltransferase-12 (AHRD V1 ***- Q8S997_PHAAN); contains Interpro domain(s) IPR002213 UDP-glucuronosyl/UDP-glucosyltransferase
Solyc06g035610	RNA binding protein (AHRD V1 **-* B6TNV4_MAIZE); contains Interpro domain(s) IPR012677 Nucleotide-binding, alpha-beta plait
Solyc09g014530	Major latex-like protein (AHRD V1 **-- B5THI3_PANGI); contains Interpro domain(s) IPR000916 Bet v I allergen
Solyc10g039210	Cytochrome P450 (AHRD V1 ***- B9H3T3_POPTR); contains Interpro domain(s) IPR002401 Cytochrome P450, E-class, group I
Solyc01g106830	Phytosulfokines 4 (AHRD V1 *-*- B6UIM4_MAIZE); contains Interpro domain(s) IPR009438 Phytosulfokine
Solyc07g007240	Metallocarboxypeptidase inhibitor (AHRD V1 ***- MCPI_SOLLC); contains Interpro domain(s) IPR009632 Putative metallocarboxypeptidase inhibitor
Solyc02g077420	Lipase-like (AHRD V1 ***- Q8RZ40_ORYSJ); contains Interpro domain(s) IPR002921 Lipase, class 3
Solyc01g109500	BURP domain-containing protein (AHRD V1 *--- B2ZPK5_SOLTU); contains Interpro domain(s) IPR004873 BURP
Solyc03g005820	Purine permease family protein (AHRD V1 **-* D7MCV2_ARALY); contains Interpro domain(s) IPR004853 Protein of unknown function DUF250
Solyc05g013880	WD-40 repeat family protein (AHRD V1 **-- Q1EPE0_MUSAC); contains Interpro domain(s) IPR020472 G-protein beta WD-40 repeat, region
Solyc02g063410	Hydroxyproline-rich glycoprotein (AHRD V1 ***- A9YWR1_MEDTR)
Solyc04g074790	RING finger protein (AHRD V1 *-*- C6EUD3_SOYBN); contains Interpro domain(s) IPR018957 Zinc finger, C3HC4 RING-type
Solyc12g036140	Multidrug resistance protein ABC transporter family (AHRD V1 **-- B9I191_POPTR); contains Interpro domain(s) IPR003439 ABC transporter-like
Solyc10g081550	Cytochrome P450 (AHRD V1 ***- B9IH33_POPTR); contains Interpro domain(s) IPR002401 Cytochrome P450, E-class, group I
Solyc02g070920	Unknown Protein (AHRD V1)
Solyc04g014360	Transcription factor SPATULA (AHRD V1 *-** SPT_ARATH); contains Interpro domain(s) IPR001092 Basic helix-loop-helix dimerisation region bHLH
Solyc04g079910	Coiled-coil domain-containing protein 109A (AHRD V1 *--- C109A_MOUSE); contains Interpro domain(s) IPR006769 Protein of unknown function DUF607
Solyc06g073580	1-aminocyclopropane-1-carboxylate oxidase 1 (AHRD V1 **-- ACCO1_ORYSJ); contains Interpro domain(s) IPR005123 Oxoglutarate and iron-dependent oxygenase
Solyc12g010570	Senescence-associated protein (AHRD V1 ***- B3TLS7_ELAGV); contains Interpro domain(s) IPR000301 Tetraspanin, subgroup
Solyc04g054320	BZIP transcription factor (AHRD V1 **** A7Y1S1_BRAJU); contains Interpro domain(s) IPR011616 bZIP transcription factor, bZIP-1
Solyc02g068300	Receptor-like kinase (AHRD V1 ***- A7VM32_MARPO); contains Interpro domain(s) IPR002290 Serine/threonine protein kinase
Solyc06g072050	CBS domain containing protein (AHRD V1 ***- B6U1W0_MAIZE); contains Interpro domain(s) IPR000644 Cystathionine beta-synthase, core
Solyc06g083330	Genomic DNA chromosome 3 P1 clone MJL12 (AHRD V1 ***- Q9LSG4_ARATH)
Solyc06g064880	Nitrilase 2 (AHRD V1 **-* D3BLP1_POLPA); contains Interpro domain(s) IPR003010 Nitrilase/cyanide hydratase and apolipoprotein N-acyltransferase
Solyc08g014330	Primary amine oxidase (AHRD V1 **** B4WL51_9SYNE); contains Interpro domain(s) IPR000269 Copper amine oxidase
Solyc08g006750	Decarboxylase family protein (AHRD V1 ***- B1ILJ6_CLOBK); contains Interpro domain(s) IPR002129 Pyridoxal phosphate-dependent decarboxylase
Solyc04g082940	CHP-rich zinc finger protein-like (AHRD V1 *-*- Q9LRV1_ARATH); contains Interpro domain(s) IPR011424 C1-like
Solyc02g092370	GRAS family transcription factor (AHRD V1 **-- B9NAS9_POPTR); contains Interpro domain(s) IPR005202 GRAS transcription factor
Solyc11g005420	Unknown Protein (AHRD V1)
Solyc12g088040	Receptor-like protein kinase At3g21340 (AHRD V1 *-** RLK6_ARATH); contains Interpro domain(s) IPR002290 Serine/threonine protein kinase
Solyc01g010080	Potassium/sodium hyperpolarization-activated cyclic nucleotide-gated channel 4 (AHRD V1 **** HCN4_MOUSE); contains Interpro domain(s) IPR000595 Cyclic nucleotide-binding
Solyc12g089010	Pre-mRNA splicing factor ATP-dependent RNA helicase-like protein (AHRD V1 ***- Q9LXT8_ARATH); contains Interpro domain(s) IPR014001 DEAD-like helicase, N-terminal
Solyc09g066010	WRKY transcription factor 25 (AHRD V1 ***- C9DI14_9ROSI); contains Interpro domain(s) IPR003657 DNA-binding WRKY
Solyc04g014950	Glycosyltransferase sugar-binding region containing DXD motif Alpha 1 4-glycosyltransferase conserved region (AHRD V1 **-- Q2MGS1_MEDTR); contains Interpro domain(s) IPR007577 Glycosyltransferase sugar-binding region containing DXD motif
Solyc12g008460	Senescence-associated protein 12 (AHRD V1 ***- B6U1F2_MAIZE); contains Interpro domain(s) IPR009686 Senescence-associated
Solyc11g068370	BZIP transcription factor (AHRD V1 ***- Q93XM6_ARATH); contains Interpro domain(s) IPR011616 bZIP transcription factor, bZIP-1
Solyc06g053550	Peroxisomal membrane protein (AHRD V1 **-- Q1HQV8_AEDAE); contains Interpro domain(s) IPR007248 Mpv17/PMP22
Solyc08g082910	Dof zinc finger protein 2 (AHRD V1 ***- A5HWF1_HORVD); contains Interpro domain(s) IPR003851 Zinc finger, Dof-type
Solyc09g007920	Phenylalanine ammonia-lyase (AHRD V1 **** B5LAW0_CAPAN); contains Interpro domain(s) IPR005922 Phenylalanine ammonia-lyase
Solyc05g056140	Inter-alpha-trypsin inhibitor heavy chain H3 (AHRD V1 *--- ITIH3_MESAU); contains Interpro domain(s) IPR002035 von Willebrand factor, type A
Solyc10g049870	EPF-type Cis2-His2 zinc finger transcription factor (AHRD V1 *-** D8S6B6_SELML); contains Interpro domain(s) IPR007087 Zinc finger, C2H2-type
Solyc11g020050	Unknown Protein (AHRD V1)
Solyc09g010680	Dof zinc finger protein (AHRD V1 *-*- Q9M4G1_SOLTU); contains Interpro domain(s) IPR003851 Zinc finger, Dof-type
Solyc08g076960	Abscisic acid receptor PYR1 (AHRD V1 **-- PYR1_ARATH); contains Interpro domain(s) IPR019587 Polyketide cyclase/dehydrase
Solyc08g078900	Cortical cell-delineating protein (AHRD V1 *--- B6U436_MAIZE); contains Interpro domain(s) IPR013770 Plant lipid transfer protein and hydrophobic protein, helical
Solyc01g096790	B3 domain-containing protein REM20 (AHRD V1 ***- REM20_ARATH); contains Interpro domain(s) IPR003340 Transcriptional factor B3
Solyc02g084570	Cytochrome P450 (AHRD V1 ***- A1E367_ISATI); contains Interpro domain(s) IPR002401 Cytochrome P450, E-class, group I
Solyc12g096980	Auxin responsive protein (AHRD V1 ***- B3U2A2_CUCSA); contains Interpro domain(s) IPR003311 AUX/IAA protein
Solyc12g008420	RNA-dependent RNA polymerase family protein (AHRD V1 ***- D7L6F2_ARALY); contains Interpro domain(s) IPR007855 RNA-dependent RNA polymerase, eukaryotic-type
Solyc09g059270	ER lumen retaining receptor family-like protein (AHRD V1 ***- Q38JH5_SOLTU); contains Interpro domain(s) IPR000133 ER lumen protein retaining receptor
Solyc06g066520	Avr9/Cf-9 rapidly elicited protein 146 (AHRD V1 ***- Q9FQZ6_TOBAC)
Solyc02g070820	Avr9/Cf-9 rapidly elicited protein 180 (AHRD V1 ***- Q9FQZ1_TOBAC)
Solyc05g046130	Unknown Protein (AHRD V1); contains Interpro domain(s) IPR009606 Protein of unknown function DUF1218
Solyc06g063210	Glutamate-gated kainate-type ion channel receptor subunit GluR5 (AHRD V1 **** B9HB97_POPTR); contains Interpro domain(s) IPR017103 Ionotropic glutamate-like receptor, plant
Solyc02g032660	MATE efflux family protein expressed (AHRD V1 **-- Q10HY1_ORYSJ); contains Interpro domain(s) IPR002528 Multi antimicrobial extrusion protein MatE
Solyc08g042040	Unknown Protein (AHRD V1)
Solyc05g011930	Heat shock protein binding protein (AHRD V1 *--- D7KWX9_ARALY); contains Interpro domain(s) IPR001623 Heat shock protein DnaJ, N-terminal
Solyc07g055280	WRKY transcription factor 5 (AHRD V1 ***- A7UGD2_SOLTU); contains Interpro domain(s) IPR003657 DNA-binding WRKY
Solyc11g010410	1-aminocyclopropane-1-carboxylate oxidase (AHRD V1 **-- ACCO1_BRAJU); contains Interpro domain(s) IPR005123 Oxoglutarate and iron-dependent oxygenase
Solyc07g020960	BHLH transcription factor-like protein (AHRD V1 *-** Q5ZAK6_ORYSJ); contains Interpro domain(s) IPR011598 Helix-loop-helix DNA-binding
Solyc01g091870	Major facilitator superfamily domain-containing protein 8 (AHRD V1 *--- MFSD8_XENLA); contains Interpro domain(s) IPR004331 SPX, N-terminal
Solyc12g011300	Glutathione transferase (AHRD V1 ***- O49821_CARPA); contains Interpro domain(s) IPR004046 Glutathione S-transferase, C-terminal
Solyc06g076030	Dof zinc finger protein (AHRD V1 ***- Q9M4G1_SOLTU); contains Interpro domain(s) IPR003851 Zinc finger, Dof-type
Solyc06g060010	Alpha-humulene/(-)-(E)-beta-caryophyllene synthase (AHRD V1 **** HUMS_ARATH); contains Interpro domain(s) IPR005630 Terpene synthase, metal-binding domain
Solyc12g056410	F-box protein PP2-B1 (AHRD V1 ***- PP2B1_ARATH); contains Interpro domain(s) IPR001810 Cyclin-like F-box
Solyc06g069040	Glutathione S-transferase (AHRD V1 **** Q84T17_PHAAT); contains Interpro domain(s) IPR004046 Glutathione S-transferase, C-terminal
Solyc12g057090	Purine permease family protein (AHRD V1 **-- D7MCV2_ARALY); contains Interpro domain(s) IPR004853 Protein of unknown function DUF250
Solyc06g065440	Zinc finger family protein (AHRD V1 ***- D7KK61_ARALY); contains Interpro domain(s) IPR007087 Zinc finger, C2H2-type
Solyc12g036500	cDNA clone J023065D24 full insert sequence (AHRD V1 *-*- B7EKP5_ORYSJ); contains Interpro domain(s) IPR012870 Protein of unknown function DUF1666
Solyc01g106620	Pathogenesis-related protein 1a (AHRD V1 **-- Q00MX6_MALDO); contains Interpro domain(s) IPR018244 Allergen V5/Tpx-1 related, conserved site
Solyc03g005210	Non-specific lipid-transfer protein (AHRD V1 *-** B9GSL1_POPTR); contains Interpro domain(s) IPR003612 Plant lipid transfer protein/seed storage/trypsin-alpha amylase inhibitor
Solyc11g069770	Transcription factor MADS-box (AHRD V1 *-*- A4Q7P2_MEDTR); contains Interpro domain(s) IPR002100 Transcription factor, MADS-box
Solyc03g120120	IST1 homolog (AHRD V1 *--- D3PJN2_9MAXI); contains Interpro domain(s) IPR005061 Protein of unknown function DUF292, eukaryotic
Solyc11g012660	microtubule associated protein Type 5 (AHRD V1 **-- Q8GYX3_ARATH); contains Interpro domain(s) IPR009768 Myosin II heavy chain-like
Solyc08g074390	Glucan endo-1 3-beta-glucosidase 6 (AHRD V1 ***- B6TW83_MAIZE); contains Interpro domain(s) IPR013781 Glycoside hydrolase, subgroup, catalytic core
Solyc09g061410	Unknown Protein (AHRD V1)
Solyc03g005570	Myb-related transcription factor (AHRD V1 **-* A7ULI0_DATME); contains Interpro domain(s) IPR015495 Myb transcription factor
Solyc11g010700	Receptor-like protein kinase (AHRD V1 *-*- Q9FZP2_ARATH); contains Interpro domain(s) IPR001245 Tyrosine protein kinase
Solyc12g088140	Hydroxyproline-rich glycoprotein (AHRD V1 **-- A9YWR1_MEDTR)
Solyc01g102740	NAC domain protein IPR003441 (AHRD V1 *-*- B9GVP9_POPTR); contains Interpro domain(s) IPR003441 No apical meristem (NAM) protein
Solyc02g090770	Ethylene responsive transcription factor 2b (AHRD V1 *-*- C0J9I6_9ROSA); contains Interpro domain(s) IPR001471 Pathogenesis-related transcriptional factor and ERF, DNA-binding
Solyc08g066500	Class III homeodomain-leucine zipper (AHRD V1 ***- Q1WD30_GINBI); contains Interpro domain(s) IPR013978 MEKHLA
Solyc11g045110	Sucrose-phosphate synthase 1 (AHRD V1 ***- Q5EEP9_VITVI); contains Interpro domain(s) IPR012819 Sucrose phosphate synthase, plant
Solyc02g078650	Polyphenol oxidase (AHRD V1 ***- B3WFP2_TAROF); contains Interpro domain(s) IPR016213 Polyphenol oxidase, plant
Solyc01g092950	MADS-box transcription factor 2 (AHRD V1 **** D1MFS7_HEVBR); contains Interpro domain(s) IPR002487 Transcription factor, K-box
Solyc08g080620	Osmotin-like protein (Fragment) (AHRD V1 **-- Q8S4L1_SOLNI); contains Interpro domain(s) IPR017949 Thaumatin, conserved site IPR001938 Thaumatin, pathogenesis-related
Solyc10g055820	Chitinase (AHRD V1 ***- B9VRK7_CAPAN); contains Interpro domain(s) IPR000726 Glycoside hydrolase, family 19, catalytic
Solyc08g077370	Purine permease family protein (AHRD V1 **-* D7MCV2_ARALY); contains Interpro domain(s) IPR004853 Protein of unknown function DUF250
Solyc09g009150	D-mannose binding lectin family protein expressed (AHRD V1 *--- Q10JE9_ORYSJ); contains Interpro domain(s) IPR001480 Curculin-like (mannose-binding) lectin
Solyc08g080670	Osmotin-like protein (Fragment) (AHRD V1 **-- Q6TGR8_SOLTU); contains Interpro domain(s) IPR001938 Thaumatin, pathogenesis-related
Solyc01g103030	Nitrate transporter (AHRD V1 **** Q7XAK5_PRUPE); contains Interpro domain(s) IPR000109 TGF-beta receptor, type I/II extracellular region
Solyc04g007400	Tropinone reductase II (AHRD V1 **-- Q6KF78_SOLTU); contains Interpro domain(s) IPR002347 Glucose/ribitol dehydrogenase
Solyc08g076850	Senescence-associated protein (AHRD V1 ***- B3TLS7_ELAGV); contains Interpro domain(s) IPR000301 Tetraspanin, subgroup
Solyc03g078490	UDP-glucuronosyltransferase (AHRD V1 **-* Q5UB81_ARATH); contains Interpro domain(s) IPR002213 UDP-glucuronosyl/UDP-glucosyltransferase
Solyc12g055920	Calcineurin B-like protein 04 (AHRD V1 **-- A5C1G1_VITVI); contains Interpro domain(s) IPR015757 Calcineurin B protein
Solyc04g071120	Serine/threonine/tyrosine kinase (AHRD V1 *-** Q9AWA6_ARAHY); contains Interpro domain(s) IPR015783 ATMRK serine/threonine protein kinase-like
Solyc09g092640	Cytochrome P450 (AHRD V1 ***- B9GQY3_POPTR); contains Interpro domain(s) IPR002401 Cytochrome P450, E-class, group I
Solyc09g011640	Glutathione S-transferase-like protein (AHRD V1 **** A8DUB0_SOLLC); contains Interpro domain(s) IPR004046 Glutathione S-transferase, C-terminal
Solyc03g121300	Myrosinase-binding protein 2 (AHRD V1 **-- D7KIN1_ARALY); contains Interpro domain(s) IPR001229 Mannose-binding lectin
Solyc05g056370	Receptor-like protein kinase (AHRD V1 **** Q9FFP3_ARATH); contains Interpro domain(s) IPR002290 Serine/threonine protein kinase
Solyc07g053890	O-acyltransferase WSD1 (AHRD V1 **-- WSD1_ARATH); contains Interpro domain(s) IPR009721 Protein of unknown function DUF1298
Solyc08g066890	Unknown Protein (AHRD V1)
Solyc06g007960	O-methyltransferase (AHRD V1 **** Q9LWB8_9ROSI); contains Interpro domain(s) IPR016461 O-methyltransferase, COMT, eukaryota
Solyc03g007720	Unknown Protein (AHRD V1)
Solyc11g005310	Ring finger protein (AHRD V1 *-*- O49869_HORVU); contains Interpro domain(s) IPR018957 Zinc finger, C3HC4 RING-type
Solyc04g074470	Os06g0220000 protein (Fragment) (AHRD V1 ***- Q0DDJ2_ORYSJ); contains Interpro domain(s) IPR006766 Phosphate-induced protein 1 conserved region
Solyc03g082510	Auxin-responsive family protein (AHRD V1 **-- D7M515_ARALY); contains Interpro domain(s) IPR003676 Auxin responsive SAUR protein
Solyc03g059390	Senescence-associated protein 5 (AHRD V1 ***- O81655_HEMSP); contains Interpro domain(s) IPR000301 Tetraspanin, subgroup
Solyc09g072810	Receptor protein kinase-like protein (AHRD V1 ***- C6ZS08_SOYBN); contains Interpro domain(s) IPR002290 Serine/threonine protein kinase
Solyc02g078860	3&apos(2&apos) 5&apos-bisphosphate nucleotidase (AHRD V1 **** Q0WTT5_ARATH); contains Interpro domain(s) IPR006239 3(2),5 -bisphosphate nucleotidase HAL2
Solyc10g085620	Myb family transcription factor-like (AHRD V1 *--- Q6H510_ORYSJ); contains Interpro domain(s) IPR006447 Myb-like DNA-binding region, SHAQKYF class
Solyc04g009590	Defensin protein (AHRD V1 ***- B1N678_SOLLC); contains Interpro domain(s) IPR008177 Gamma Purothionin
Solyc10g008240	Nbs-lrr resistance protein (AHRD V1 ***- B9GY55_POPTR); contains Interpro domain(s) IPR002182 NB-ARC
Solyc06g076280	GRAS family transcription factor (AHRD V1 **-* B9HPF8_POPTR); contains Interpro domain(s) IPR005202 GRAS transcription factor
Solyc04g078660	Hydroxycinnamoyl transferase (AHRD V1 **-* D2XJ64_9MAGN); contains Interpro domain(s) IPR003480 Transferase
Solyc04g064920	Pleckstrin homology domain containing family A member 8 (AHRD V1 **-- D2KC46_CANFA); contains Interpro domain(s) IPR014830 Glycolipid transfer protein, GLTP
Solyc10g080570	E3 ubiquitin-protein ligase sina (AHRD V1 **-- B0WR23_CULQU); contains Interpro domain(s) IPR004162 Seven in absentia protein
Solyc03g044490	HAT family dimerisation domain containing protein (AHRD V1 **-- Q2R4E7_ORYSJ)
Solyc04g077010	LRR receptor-like serine/threonine-protein kinase FEI 2 (AHRD V1 *-** FEI2_ARATH); contains Interpro domain(s) IPR002290 Serine/threonine protein kinase
Solyc06g068570	AP2-like ethylene-responsive transcription factor At1g16060 (AHRD V1 ***- AP2L1_ARATH); contains Interpro domain(s) IPR001471 Pathogenesis-related transcriptional factor and ERF, DNA-binding
Solyc07g040890	CXE carboxylesterase (Fragment) (AHRD V1 **-* Q0ZPV6_9ERIC); contains Interpro domain(s) IPR013094 Alpha/beta hydrolase fold-3
Solyc04g077210	Knotted-like homeobox protein (AHRD V1 ***- Q49RB7_POPTO); contains Interpro domain(s) IPR005541 KNOX2
Solyc01g100490	Nicotianamine synthase (AHRD V1 ***- A3DUI9_MALXI); contains Interpro domain(s) IPR004298 Nicotianamine synthase
Solyc08g006730	N-acetyltransferase (AHRD V1 ***- B6SUK9_MAIZE); contains Interpro domain(s) IPR000182 GCN5-related N-acetyltransferase
Solyc02g092040	LRR receptor-like serine/threonine-protein kinase FEI 1 (AHRD V1 *-** FEI1_ARATH); contains Interpro domain(s) IPR001611 Leucine-rich repeat
Solyc01g044270	Chaperone protein dnaJ 49 (AHRD V1 *-*- DNJ49_ARATH); contains Interpro domain(s) IPR003095 Heat shock protein DnaJ
Solyc10g050510	Unknown Protein (AHRD V1)
Solyc04g081590	Receptor protein kinase-like protein (AHRD V1 **** Q9M6A8_SOYBN); contains Interpro domain(s) IPR002290 Serine/threonine protein kinase
Solyc02g062030	Cytochrome P450 (AHRD V1 ***- Q9M7M3_CAPAN); contains Interpro domain(s) IPR002401 Cytochrome P450, E-class, group I
Solyc07g042510	Transmembrane BAX inhibitor motif-containing protein 4 (AHRD V1 **-- B6TGH7_MAIZE); contains Interpro domain(s) IPR006214 Uncharacterised protein family UPF0005
Solyc10g082000	Heat shock-like protein (AHRD V1 **-- B5A254_ARATH); contains Interpro domain(s) IPR004176 Clp, N-terminal
Solyc01g073700	26S protease regulatory subunit 8 homolog (AHRD V1 *--- PRS8_ENCCU); contains Interpro domain(s) IPR003959 ATPase, AAA-type, core
Solyc03g114290	UPF0497 membrane protein At2g36330 (AHRD V1 *-*- U497A_ARATH); contains Interpro domain(s) IPR006702 Uncharacterised protein family UPF0497, trans-membrane plant
Solyc01g100100	RING finger protein (AHRD V1 *-*- B8M8P5_TALSN); contains Interpro domain(s) IPR001841 Zinc finger, RING-type
Solyc01g099840	Auxin-repressed protein (AHRD V1 ***- B4FA62_MAIZE); contains Interpro domain(s) IPR008406 Dormancyauxin associated
Solyc11g016970	Multidrug resistance protein mdtK (AHRD V1 *-*- MDTK_ENTS8); contains Interpro domain(s) IPR002528 Multi antimicrobial extrusion protein MatE
Solyc02g079760	BHLH transcription factor-like protein (AHRD V1 *-*- Q5ZAK6_ORYSJ); contains Interpro domain(s) IPR011598 Helix-loop-helix DNA-binding
Solyc02g088200	Activating signal cointegrator 1 complex subunit 1 (AHRD V1 **-- C3KHG7_ANOFI)
Solyc05g014260	Response regulator 11 (AHRD V1 *-*- Q0WRT0_ARATH); contains Interpro domain(s) IPR017053 Response regulator, plant B-type
Solyc01g060180	AMP-dependent synthetase and ligase (AHRD V1 ***- A1U2F4_MARAV); contains Interpro domain(s) IPR000873 AMP-dependent synthetase and ligase
Solyc03g006700	Peroxidase (AHRD V1 **** Q50LG4_TOBAC); contains Interpro domain(s) IPR002016 Haem peroxidase, plant/fungal/bacterial
Solyc01g111880	Tyrosine-protein kinase transforming protein Src (AHRD V1 *-** SRC_AVIST); contains Interpro domain(s) IPR015783 ATMRK serine/threonine protein kinase-like
Solyc10g008120	O-methyltransferase 3 (AHRD V1 ***- B0ZB57_HUMLU); contains Interpro domain(s) IPR016461 O-methyltransferase, COMT, eukaryota
Solyc04g025130	Unknown Protein (AHRD V1)
Solyc10g005500	Cation diffusion facilitator 9 (AHRD V1 **-- Q84ND5_STYHA); contains Interpro domain(s) IPR002524 Cation efflux protein
Solyc02g091300	Metal ion binding protein (AHRD V1 **-- B6U811_MAIZE); contains Interpro domain(s) IPR006121 Heavy metal transport/detoxification protein
Solyc05g021390	Cytochrome P450 (AHRD V1 ***- B9N823_POPTR); contains Interpro domain(s) IPR002401 Cytochrome P450, E-class, group I
Solyc04g048950	Necrotic spotted lesions 1 (Fragment) (AHRD V1 *-*- B6ZA38_HELPE); contains Interpro domain(s) IPR001862 Membrane attack complex component/perforin/complement C9

## Sheet: WRKY40
Gene	Annotation
Solyc06g068460	WRKY transcription factor 1 (AHRD V1 **** C0L2S0_SOLLC); contains Interpro domain(s) IPR003657 DNA-binding WRKY
Solyc02g085140	U-box domain-containing protein (AHRD V1 ***- Q1EPA8_MUSAC); contains Interpro domain(s) IPR011989 Armadillo-like helical
Solyc06g066380	Pentatricopeptide repeat (AHRD V1 ***- Q2HUZ9_MEDTR); contains Interpro domain(s) IPR002885 Pentatricopeptide repeat
Solyc11g012510	GRAS family transcription factor (AHRD V1 **-- B9IH45_POPTR); contains Interpro domain(s) IPR005202 GRAS transcription factor
Solyc04g014800	Inositol monophosphatase 3 (AHRD V1 **** B6TEX0_MAIZE); contains Interpro domain(s) IPR000760 Inositol monophosphatase
Solyc05g007140	Receptor-like protein kinase At3g21340 (AHRD V1 **** RLK6_ARATH); contains Interpro domain(s) IPR002290 Serine/threonine protein kinase
Solyc08g008070	BTB/POZ domain-containing protein KCTD10 (AHRD V1 *-*- C1BJI1_OSMMO); contains Interpro domain(s) IPR003131 Potassium channel, voltage dependent, Kv, tetramerisation
Solyc04g074680	Unknown Protein (AHRD V1)
Solyc03g122340	Lipoxygenase (AHRD V1 **** Q96574_SOLLC); contains Interpro domain(s) IPR001246 Lipoxygenase, plant
Solyc02g082550	Kinase family protein (AHRD V1 ***- D7MD00_ARALY); contains Interpro domain(s) IPR002290 Serine/threonine protein kinase
Solyc10g050680	Unknown Protein (AHRD V1)
Solyc02g087850	Glutaredoxin family protein (AHRD V1 **-- D7LM49_ARALY); contains Interpro domain(s) IPR012335 Thioredoxin fold
Solyc12g096920	Disease resistance protein (AHRD V1 ***- D1GEE1_BRARP); contains Interpro domain(s) IPR002182 NB-ARC
Solyc06g073050	NAC domain protein IPR003441 (AHRD V1 *-*- B9IDH0_POPTR); contains Interpro domain(s) IPR003441 No apical meristem (NAM) protein
Solyc03g031420	Molybdenum cofactor sulfurase (AHRD V1 ***- C0S2Y3_PARBP); contains Interpro domain(s) IPR015424 Pyridoxal phosphate-dependent transferase, major region
Solyc03g117210	Unknown Protein (AHRD V1)
Solyc03g083010	Hydrolase alpha/beta fold family protein (AHRD V1 ***- D7MSC9_ARALY); contains Interpro domain(s) IPR000073 Alpha/beta hydrolase fold-1
Solyc10g005480	F-box family protein (AHRD V1 ***- B9H220_POPTR); contains Interpro domain(s) IPR001810 Cyclin-like F-box
Solyc08g008370	Genomic DNA chromosome 5 P1 clone MJC20 (AHRD V1 *--- Q9FHX9_ARATH); contains Interpro domain(s) IPR013089 Kelch related
Solyc07g064820	Protein serine/threonine kinase (AHRD V1 *-** D3BP85_POLPA); contains Interpro domain(s) IPR002290 Serine/threonine protein kinase
Solyc11g068710	F-box family protein (AHRD V1 ***- B9MYU0_POPTR)
Solyc02g090380	Disease resistance protein (Fragment) (AHRD V1 *-*- Q19EQ0_ARATH); contains Interpro domain(s) IPR000767 Disease resistance protein
Solyc08g081230	Potassium channel tetramerization domain-containing protein (AHRD V1 ***- D7MIW8_ARALY); contains Interpro domain(s) IPR003131 Potassium channel, voltage dependent, Kv, tetramerisation
Solyc09g011490	Glutathione S-transferase-like protein (AHRD V1 **** A8DUB0_SOLLC); contains Interpro domain(s) IPR004046 Glutathione S-transferase, C-terminal
Solyc11g007660	At5g51670-like protein (Fragment) (AHRD V1 *-*- C0JEV7_9BRAS); contains Interpro domain(s) IPR007700 Protein of unknown function DUF668
Solyc06g060690	Receptor-like protein kinase At5g59670 (AHRD V1 **** RLK7_ARATH); contains Interpro domain(s) IPR002290 Serine/threonine protein kinase
Solyc06g076050	Ankyrin repeat domain-containing protein 28 (AHRD V1 ***- B6TJ47_MAIZE); contains Interpro domain(s) IPR002110 Ankyrin
Solyc09g007900	Phenylalanine ammonia-lyase (AHRD V1 **** B5LAW0_CAPAN); contains Interpro domain(s) IPR005922 Phenylalanine ammonia-lyase
Solyc06g074530	Prephenate dehydratase (AHRD V1 **** Q6JJ29_IPOTF); contains Interpro domain(s) IPR001086 Prephenate dehydratase
Solyc01g086730	DUF803 domain membrane protein (AHRD V1 **-- Q4WRL6_ASPFU); contains Interpro domain(s) IPR008521 Protein of unknown function DUF803
Solyc08g078040	Monooxygenase FAD-binding (AHRD V1 ***- D8MSJ3_9ENTR); contains Interpro domain(s) IPR003042 Aromatic-ring hydroxylase-like
Solyc05g008810	Lipid phosphate phosphatase 3 (AHRD V1 **** B6SSC1_MAIZE); contains Interpro domain(s) IPR000326 Phosphatidic acid phosphatase type 2/haloperoxidase
Solyc06g071810	LRR receptor-like serine/threonine-protein kinase FEI 1 (AHRD V1 **** FEI1_ARATH); contains Interpro domain(s) IPR002290 Serine/threonine protein kinase
Solyc09g009100	Heat stress transcription factor A3 (AHRD V1 ***- D1M7W9_SOLLC); contains Interpro domain(s) IPR000232 Heat shock factor (HSF)-type, DNA-binding
Solyc06g051010	Peptide-N4-(N-acetyl-beta-glucosaminyl)asparagine amidase A (AHRD V1 ***- B2W0X1_PYRTR)
Solyc04g072900	Ethylene responsive transcription factor 2b (AHRD V1 *-*- C0J9I6_9ROSA); contains Interpro domain(s) IPR001471 Pathogenesis-related transcriptional factor and ERF, DNA-binding
Solyc10g006700	Calcium-binding EF hand family protein (Fragment) (AHRD V1 **-* D7MEH5_ARALY); contains Interpro domain(s) IPR011992 EF-Hand type
Solyc03g117980	Respiratory burst oxidase-like protein (AHRD V1 **** C1IHQ9_9ROSI); contains Interpro domain(s) IPR013121 Ferric reductase, NAD binding
Solyc01g080500	Unknown Protein (AHRD V1)
Solyc03g093560	Ethylene-responsive transcription factor 2 (AHRD V1 ***- B6U860_MAIZE); contains Interpro domain(s) IPR001471 Pathogenesis-related transcriptional factor and ERF, DNA-binding

## Sheet: WRKY40+WRKY11
	Shared by WRKY11 and WRKY40
Gene	Annotation
Solyc06g068460	WRKY transcription factor 1 (AHRD V1 **** C0L2S0_SOLLC); contains Interpro domain(s) IPR003657 DNA-binding WRKY
Solyc08g006320	WRKY transcription factor 3 (AHRD V1 ***- A7UGD0_SOLTU); contains Interpro domain(s) IPR003657 DNA-binding WRKY
Solyc06g005170	Mitogen-activated protein kinase 3 (AHRD V1 **** Q84MI4_SOLLC); contains Interpro domain(s) IPR002290 Serine/threonine protein kinase
Solyc03g119250	Calmodulin-binding protein (AHRD V1 **** Q9FKL6_ARATH); contains Interpro domain(s) IPR012416 Calmodulin binding protein-like
Solyc01g006930	Nuclear transcription factor Y subunit A-2 (AHRD V1 **** B6SM21_MAIZE); contains Interpro domain(s) IPR001289 CCAAT-binding transcription factor, subunit B
Solyc04g078550	WRKY transcription factor 2 (AHRD V1 ***- A7UGC9_SOLTU); contains Interpro domain(s) IPR003657 DNA-binding WRKY
Solyc02g071220	Response regulator 5 (AHRD V1 ***- Q9FRZ0_MAIZE); contains Interpro domain(s) IPR001789 Signal transduction response regulator, receiver region
Solyc05g052040	Ethylene responsive transcription factor 1a (AHRD V1 *-** D1MWZ3_CITLA); contains Interpro domain(s) IPR001471 Pathogenesis-related transcriptional factor and ERF, DNA-binding
Solyc06g082590	Ethylene responsive transcription factor 1b (AHRD V1 *-*- C0J9I8_9ROSA); contains Interpro domain(s) IPR001471 Pathogenesis-related transcriptional factor and ERF, DNA-binding IPR017392 Pathogenesis-related genes transcriptional activator PTI6
Solyc05g055080	Unknown Protein (AHRD V1)
Solyc07g055670	Receptor-like kinase (AHRD V1 **** B6EB06_NICGU); contains Interpro domain(s) IPR002290 Serine/threonine protein kinase
Solyc04g005050	Matrix metalloproteinase (AHRD V1 **-- B7TVN4_PINTA); contains Interpro domain(s) IPR001818 Peptidase M10A and M12B, matrixin and adamalysin
Solyc10g006130	Ethylene responsive transcription factor 3a (AHRD V1 **** C0J9I5_9ROSA); contains Interpro domain(s) IPR001471 Pathogenesis-related transcriptional factor and ERF, DNA-binding
Solyc12g088400	Zinc-finger protein (AHRD V1 ***- Q40899_PETHY)
Solyc03g113350	CHY zinc finger containing protein (AHRD V1 *-*- C5P643_COCP7); contains Interpro domain(s) IPR008913 Zinc finger, CHY-type
Solyc01g095630	WRKY transcription factor (AHRD V1 ***- D3YEX5_SOLLC); contains Interpro domain(s) IPR003657 DNA-binding WRKY
Solyc01g091600	RING finger family protein (AHRD V1 *-*- D6RU92_SILLA); contains Interpro domain(s) IPR018957 Zinc finger, C3HC4 RING-type
Solyc02g093250	Caffeoyl-CoA O-methyltransferase (AHRD V1 **** A8IFQ7_SOLLC); contains Interpro domain(s) IPR002935 O-methyltransferase, family 3
Solyc02g085010	Unknown Protein (AHRD V1)
Solyc02g084890	Cc-nbs-lrr resistance protein (AHRD V1 ***- B9MXL5_POPTR); contains Interpro domain(s) IPR002182 NB-ARC

## Sheet: WRKY33+WRKY11
	Shared by WRKY11 and WRKY33
Gene	Annotation
Solyc09g014990	WRKY-like transcription factor (AHRD V1 **** Q06B53_SOLPE); contains Interpro domain(s) IPR003657 DNA-binding WRKY
Solyc08g006320	WRKY transcription factor 3 (AHRD V1 ***- A7UGD0_SOLTU); contains Interpro domain(s) IPR003657 DNA-binding WRKY
Solyc09g009520	Hydrolase alpha/beta fold family protein (AHRD V1 **** D7LIQ3_ARALY); contains Interpro domain(s) IPR000073 Alpha/beta hydrolase fold-1
Solyc03g096430	Unknown Protein (AHRD V1)
Solyc08g008050	Aquaporin (AHRD V1 ***- Q8W507_TOBAC); contains Interpro domain(s) IPR012269 Aquaporin
Solyc07g052670	Transcription factor (Fragment) (AHRD V1 **** D6MKL1_9ASPA); contains Interpro domain(s) IPR011598 Helix-loop-helix DNA-binding
Solyc12g087870	Purine permease family protein (AHRD V1 **-- D7MCV2_ARALY); contains Interpro domain(s) IPR004853 Protein of unknown function DUF250
Solyc02g082060	PPPDE peptidase domain-containing protein 1 (AHRD V1 *--- PPDE1_XENLA); contains Interpro domain(s) IPR008580 Protein of unknown function DUF862, eukaryotic
Solyc01g106390	Glutamyl-tRNA reductase (AHRD V1 ***- A5BZY3_VITVI); contains Interpro domain(s) IPR000343 Tetrapyrrole biosynthesis, glutamyl-tRNA reductase
Solyc01g090120	Blue copper protein (AHRD V1 *--- B6UB13_MAIZE); contains Interpro domain(s) IPR003245 Plastocyanin-like
Solyc02g072080	U-box domain-containing protein 17 (AHRD V1 **-- PUB17_ARATH); contains Interpro domain(s) IPR011989 Armadillo-like helical
Solyc09g018230	U-box domain-containing protein (AHRD V1 ***- D7KBV1_ARALY); contains Interpro domain(s) IPR011989 Armadillo-like helical
Solyc01g007010	U-box domain-containing protein (AHRD V1 ***- D7LU64_ARALY); contains Interpro domain(s) IPR003613 U box domain
Solyc03g025350	Citrate transporter family protein (AHRD V1 ***- B6U1G3_MAIZE); contains Interpro domain(s) IPR004680 Divalent ion symporter
Solyc12g008960	Calmodulin-binding protein (AHRD V1 ***- A2I5F3_BETVU)
Solyc02g094180	Peroxidase 1 (AHRD V1 **** Q84UA9_ARTAN); contains Interpro domain(s) IPR002016 Haem peroxidase, plant/fungal/bacterial
Solyc01g080580	Inosine-uridine preferring nucleoside hydrolase family protein (AHRD V1 **** D7LYI5_ARALY); contains Interpro domain(s) IPR001910 Inosine/uridine-preferring nucleoside hydrolase
Solyc00g323130	Major latex-like protein (AHRD V1 **-- B5THI3_PANGI); contains Interpro domain(s) IPR000916 Bet v I allergen
Solyc03g026230	Multidrug resistance protein mdtK (AHRD V1 *-*- MDTK_ENT38); contains Interpro domain(s) IPR002528 Multi antimicrobial extrusion protein MatE
Solyc07g063820	Serine/threonine-protein kinase receptor (AHRD V1 **** B6U2B7_MAIZE); contains Interpro domain(s) IPR002290 Serine/threonine protein kinase
Solyc06g060760	Aquaporin (AHRD V1 ***- Q39956_HELAN); contains Interpro domain(s) IPR012269 Aquaporin
Solyc01g105310	Metacaspase (AHRD V1 ***- A8NU42_COPC7); contains Interpro domain(s) IPR011600 Peptidase C14, caspase catalytic
Solyc08g068610	Decarboxylase family protein (AHRD V1 ***- B1ILJ6_CLOBK); contains Interpro domain(s) IPR002129 Pyridoxal phosphate-dependent decarboxylase
Solyc08g068850	Proton pump interactor 1 (AHRD V1 ***- D5L6G0_SOLTU)
Solyc02g070040	Ethylene-responsive nuclear protein (AHRD V1 *-*- Q38MV1_SOLLC)
Solyc09g018170	Serine/threonine protein kinase (AHRD V1 *-** D0NNA3_PHYIN); contains Interpro domain(s) IPR002290 Serine/threonine protein kinase
Solyc01g067120	Cullin 1-like protein C (AHRD V1 ***- A0ELU7_PETIN); contains Interpro domain(s) IPR016159 Cullin repeat-like
Solyc02g079570	Serine/threonine-protein kinase receptor (AHRD V1 **** B6U2B7_MAIZE); contains Interpro domain(s) IPR002290 Serine/threonine protein kinase
Solyc11g011890	Zinc finger protein 7 (AHRD V1 ***- B6U8J3_MAIZE); contains Interpro domain(s) IPR007087 Zinc finger, C2H2-type
Solyc06g009290	Lipid A export ATP-binding/permease protein msbA (AHRD V1 *--- MSBA_SYNAS); contains Interpro domain(s) IPR003439 ABC transporter-like
Solyc09g098180	Pirin-like protein (AHRD V1 ***- B6TZU6_MAIZE); contains Interpro domain(s) IPR012093 Pirin
Solyc11g015900	F-box family protein (AHRD V1 ***- B9GTQ9_POPTR); contains Interpro domain(s) IPR017451 F-box associated type 1
Solyc05g008210	Unknown Protein (AHRD V1)
Solyc07g044960	Galactosyltransferase-like protein (Fragment) (AHRD V1 **-- D8SQH4_SELML); contains Interpro domain(s) IPR004263 Exostosin-like
Solyc05g008820	Lipid phosphate phosphatase 3 (AHRD V1 **** B6SSC1_MAIZE); contains Interpro domain(s) IPR000326 Phosphatidic acid phosphatase type 2/haloperoxidase
Solyc02g076670	Myb-like DNA-binding domain SHAQKYF class family protein expressed (AHRD V1 *--- Q2QYV2_ORYSJ); contains Interpro domain(s) IPR006447 Myb-like DNA-binding region, SHAQKYF class
Solyc09g055570	Receptor protein kinase-like protein (AHRD V1 **** Q9LFG1_ARATH); contains Interpro domain(s) IPR002290 Serine/threonine protein kinase
Solyc01g108860	1-aminocyclopropane-1-carboxylate oxidase (AHRD V1 **-- ACCO_MUSAC); contains Interpro domain(s) IPR005123 Oxoglutarate and iron-dependent oxygenase
Solyc03g118470	Diphosphoinositol polyphosphate phosphohydrolase 1 (AHRD V1 *-** C1BIE3_ONCMY); contains Interpro domain(s) IPR000086 NUDIX hydrolase domain
Solyc07g006230	Unknown Protein (AHRD V1)
Solyc12g005700	Unknown Protein (AHRD V1); contains Interpro domain(s) IPR009606 Protein of unknown function DUF1218
Solyc12g100010	Leucine Rich Repeat family protein expressed (AHRD V1 **-- Q2QW19_ORYSJ); contains Interpro domain(s) IPR018121 Seven in absentia protein, TRAF-like domain
Solyc01g100200	GRAS family transcription factor (AHRD V1 **-* B9GJL6_POPTR); contains Interpro domain(s) IPR005202 GRAS transcription factor
Solyc07g017980	Unknown Protein (AHRD V1)
Solyc09g074850	Glutathione S-transferase (AHRD V1 **** A5YWI8_SOLCO); contains Interpro domain(s) IPR004046 Glutathione S-transferase, C-terminal
Solyc09g011520	Glutathione S-transferase-like protein (AHRD V1 **** A8DUB0_SOLLC); contains Interpro domain(s) IPR004046 Glutathione S-transferase, C-terminal
Solyc08g078090	Lipase (Fragment) (AHRD V1 ***- Q9ZTW1_DIACA); contains Interpro domain(s) IPR002921 Lipase, class 3
Solyc08g068630	Decarboxylase family protein (AHRD V1 ***- B1ILJ6_CLOBK); contains Interpro domain(s) IPR002129 Pyridoxal phosphate-dependent decarboxylase
Solyc02g091540	Senescence-associated protein (AHRD V1 **-- B6UEV1_MAIZE)
Solyc01g098120	Unknown Protein (AHRD V1)
Solyc08g068730	N-acetyltransferase (AHRD V1 ***- B6SUK9_MAIZE); contains Interpro domain(s) IPR000182 GCN5-related N-acetyltransferase
Solyc11g065030	GDP-mannose transporter (AHRD V1 ***- C1GF36_PARBD)
Solyc04g005910	Receptor-like kinase (AHRD V1 **** Q9LSU7_ARATH); contains Interpro domain(s) IPR002290 Serine/threonine protein kinase
Solyc02g090490	Patatin-like protein 3 (AHRD V1 ***- Q9FZ08_TOBAC); contains Interpro domain(s) IPR002641 Patatin
Solyc09g008250	MYB transcription factor (AHRD V1 *--* Q9T066_ARATH); contains Interpro domain(s) IPR015495 Myb transcription factor
Solyc03g112340	Ring H2 finger protein (AHRD V1 *-*- D9ZHD8_HYPPE); contains Interpro domain(s) IPR018957 Zinc finger, C3HC4 RING-type
Solyc10g005020	Unknown Protein (AHRD V1)
Solyc04g054690	Laccase 1a (AHRD V1 ***- B9IG56_POPTR); contains Interpro domain(s) IPR017760 L-ascorbate oxidase, plants
Solyc08g068680	Decarboxylase family protein (AHRD V1 ***- B1ILJ6_CLOBK); contains Interpro domain(s) IPR002129 Pyridoxal phosphate-dependent decarboxylase
Solyc06g069270	Unknown Protein (AHRD V1)
Solyc11g006090	AT-hook DNA-binding protein (Fragment) (AHRD V1 **-- A1DR81_CATRO); contains Interpro domain(s) IPR014476 Predicted AT-hook DNA-binding
Solyc04g005670	Kelch-like protein 17 (AHRD V1 *-*- KLH17_RAT); contains Interpro domain(s) IPR015915 Kelch-type beta propeller
Solyc04g076700	MADS-box transcription factor-like protein (AHRD V1 ***- Q9M2M4_ARATH); contains Interpro domain(s) IPR002487 Transcription factor, K-box
Solyc06g048820	Wound-induced protein 1 (AHRD V1 ***- WUN1_SOLTU); contains Interpro domain(s) IPR016533 Wound-induced protein, Wun1, subgroup
Solyc06g005330	MYB transcription factor (AHRD V1 *-** Q56UT4_ORYSJ); contains Interpro domain(s) IPR015495 Myb transcription factor
Solyc01g103390	Flavin oxidoreductase/NADH oxidase (AHRD V1 **-- A0YMI2_LYNSP); contains Interpro domain(s) IPR001155 NADH:flavin oxidoreductase/NADH oxidase, N-terminal
Solyc08g082120	Methanol inducible protein (AHRD V1 ***- D1MAX5_NICBE)
Solyc04g011670	BZIP transcription factor (AHRD V1 **** A7Y1S1_BRAJU); contains Interpro domain(s) IPR011616 bZIP transcription factor, bZIP-1
Solyc12g005450	Receptor-like protein kinase At3g21340 (AHRD V1 ***- RLK6_ARATH); contains Interpro domain(s) IPR002290 Serine/threonine protein kinase
Solyc06g033920	Leucine-rich repeat receptor protein kinase EXS (AHRD V1 **-* EXS_ARATH); contains Interpro domain(s) IPR013210 Leucine-rich repeat, N-terminal
Solyc06g074180	Cytochrome P450 (AHRD V1 ***- Q1AGW1_CAPAN); contains Interpro domain(s) IPR002401 Cytochrome P450, E-class, group I
Solyc03g119210	Lipid transfer protein (AHRD V1 ***- Q42158_ARATH); contains Interpro domain(s) IPR013770 Plant lipid transfer protein and hydrophobic protein, helical
Solyc06g005470	Metallothionein-like protein type 2 (AHRD V1 --*- MT2Z_SOLLC); contains Interpro domain(s) IPR000347 Plant metallothionein, family 15
Solyc08g082110	WRKY transcription factor-30 (AHRD V1 **** B6VB04_CAPAN); contains Interpro domain(s) IPR003657 DNA-binding WRKY
Solyc07g021340	Unknown Protein (AHRD V1)
Solyc06g074990	Nitrate transporter (AHRD V1 **** O04431_NICPL); contains Interpro domain(s) IPR016196 Major facilitator superfamily, general substrate transporter
Solyc04g064630	RAG1-activating protein 1 homolog (AHRD V1 **-- R1AP1_DROME); contains Interpro domain(s) IPR018179 RAG1-activating protein 1 homologue
Solyc03g115950	Unknown Protein (AHRD V1)
Solyc01g028830	ATP binding / serine-threonine kinase (AHRD V1 **** C5DB71_VITVI); contains Interpro domain(s) IPR002290 Serine/threonine protein kinase
Solyc03g019690	Kunitz-type protease inhibitor (AHRD V1 **** Q3S477_SOLTU); contains Interpro domain(s) IPR002160 Proteinase inhibitor I3, Kunitz legume
Solyc12g088390	Zinc-finger protein (AHRD V1 ***- Q40899_PETHY); contains Interpro domain(s) IPR007087 Zinc finger, C2H2-type
Solyc06g075650	Aquaporin (AHRD V1 ***- D6BRE1_9ROSI); contains Interpro domain(s) IPR012269 Aquaporin
Solyc09g011550	Glutathione S-transferase-like protein (AHRD V1 **** A8DUB0_SOLLC); contains Interpro domain(s) IPR004046 Glutathione S-transferase, C-terminal
Solyc06g069400	N(4)-(Beta-N-acetylglucosaminyl)-L-asparaginase (AHRD V1 *-** ASPG_ELIMR); contains Interpro domain(s) IPR000246 Peptidase T2, asparaginase 2
Solyc04g014330	Unknown Protein (AHRD V1)
Solyc10g017510	Cytochrome P450 (AHRD V1 ***- Q9AVQ2_SOLTU); contains Interpro domain(s) IPR002401 Cytochrome P450, E-class, group I
Solyc08g066210	LRR receptor-like serine/threonine-protein kinase FEI 1 (AHRD V1 *-** FEI1_ARATH); contains Interpro domain(s) IPR002290 Serine/threonine protein kinase
Solyc07g066560	Auxin responsive SAUR protein (AHRD V1 *-*- Q1SN26_MEDTR); contains Interpro domain(s) IPR003676 Auxin responsive SAUR protein
Solyc04g076800	Pentatricopeptide repeat-containing protein (AHRD V1 ***- D7MHD4_ARALY); contains Interpro domain(s) IPR002885 Pentatricopeptide repeat
Solyc04g007580	cDNA clone J100026I16 full insert sequence (AHRD V1 **-- B7FA06_ORYSJ)
Solyc12g013950	AT2G42700-like protein (Fragment) (AHRD V1 *-*- D6PPI9_9BRAS); contains Interpro domain(s) IPR001619 Sec1-like protein
Solyc02g072220	Unknown Protein (AHRD V1)
Solyc06g035620	Scarecrow-like 1 transcription factor (Fragment) (AHRD V1 **-* B1PPU0_PINPS); contains Interpro domain(s) IPR005202 GRAS transcription factor
Solyc01g091950	1-acylglycerophosphocholine O-acyltransferase 1 (AHRD V1 **** PCAT1_DROME); contains Interpro domain(s) IPR002123 Phospholipid/glycerol acyltransferase
Solyc11g007500	UDP-glucosyltransferase (AHRD V1 ***- Q8LKG3_STERE); contains Interpro domain(s) IPR002213 UDP-glucuronosyl/UDP-glucosyltransferase
Solyc11g007530	Ring H2 finger protein (AHRD V1 *-*- D9ZHD8_HYPPE); contains Interpro domain(s) IPR018957 Zinc finger, C3HC4 RING-type
Solyc07g064650	Arabidopsis thaliana genomic DNA chromosome 5 P1 clone MOK16 (AHRD V1 *--- Q9LYW2_ARATH); contains Interpro domain(s) IPR007608 Protein of unknown function DUF584
Solyc07g016220	Unknown Protein (AHRD V1)
Solyc05g013630	Unknown protein (Fragment) (AHRD V1 ***- Q43520_SOLLC)
Solyc08g006740	Decarboxylase family protein (AHRD V1 ***- B1ILJ6_CLOBK); contains Interpro domain(s) IPR002129 Pyridoxal phosphate-dependent decarboxylase
Solyc05g041920	Ribonuclease 3 (AHRD V1 ***- C3FP31_BACTB); contains Interpro domain(s) IPR000999 Ribonuclease III
Solyc09g090300	MazG nucleotide pyrophosphohydrolase (AHRD V1 ***- B1J275_PSEPW); contains Interpro domain(s) IPR011394 NTP Pyrophosphohydrolase MazG-related, RS21-C6
Solyc12g056960	Glucan 1 3-beta-glucosidase (AHRD V1 ***- C1H4T0_PARBA); contains Interpro domain(s) IPR001547 Glycoside hydrolase, family 5
Solyc11g011050	MYB transcription factor (AHRD V1 **** Q9SPG7_ARATH); contains Interpro domain(s) IPR015495 Myb transcription factor
Solyc06g053640	Ring H2 finger protein (AHRD V1 *-*- D9ZHD8_HYPPE); contains Interpro domain(s) IPR018957 Zinc finger, C3HC4 RING-type
Solyc10g074900	Receptor protein kinase-like protein (AHRD V1 **** Q9LFG1_ARATH); contains Interpro domain(s) IPR002290 Serine/threonine protein kinase
Solyc02g080450	Unknown Protein (AHRD V1)
Solyc08g006520	GDU1 (AHRD V1 *-*- B6TNE4_MAIZE)
Solyc05g005870	Nodulin MtN21 family protein (AHRD V1 ***- D7KXZ8_ARALY); contains Interpro domain(s) IPR000620 Protein of unknown function DUF6, transmembrane
Solyc01g066970	Flowering promoting factor-like 1 (Fragment) (AHRD V1 *--- A6MZJ6_ORYSI)
Solyc06g049020	Sorghum bicolor protein targeted either to mitochondria or chloroplast proteins T50848 (AHRD V1 ***- C7IVU8_9POAL)
Solyc05g046240	Unknown Protein (AHRD V1)
Solyc01g109900	Unknown Protein (AHRD V1)
Solyc10g007900	Cytochrome P450 (AHRD V1 ***- Q9LUD3_ARATH); contains Interpro domain(s) IPR001128 Cytochrome P450
Solyc08g006100	DUF599 family protein (AHRD V1 ***- Q8T1D5_DICDI); contains Interpro domain(s) IPR006747 Protein of unknown function DUF599
Solyc01g081600	Non-specific lipid-transfer protein (AHRD V1 ***- Q6E0V1_NICGL); contains Interpro domain(s) IPR013770 Plant lipid transfer protein and hydrophobic protein, helical
Solyc09g057710	Transcription factor (AHRD V1 *-** D6MKM4_9ASPA); contains Interpro domain(s) IPR011598 Helix-loop-helix DNA-binding
Solyc10g005000	Os03g0648300 protein (Fragment) (AHRD V1 *--- Q0DPZ6_ORYSJ); contains Interpro domain(s) IPR000048 IQ calmodulin-binding region
Solyc11g011360	Nudix hydrolase 4 (AHRD V1 **-- B6T5N7_MAIZE); contains Interpro domain(s) IPR000086 NUDIX hydrolase domain
Solyc04g080010	UDP-glucosyltransferase (AHRD V1 **** B8QI32_9MAGN); contains Interpro domain(s) IPR002213 UDP-glucuronosyl/UDP-glucosyltransferase
Solyc12g056550	Exocyst subunit Exo70-interacting protein Roh1 (Fragment) (AHRD V1 *-*- C1IJU1_TOBAC); contains Interpro domain(s) IPR008511 Protein of unknown function DUF793
Solyc11g073120	MYB transcription factor (AHRD V1 *-*- Q56UT4_ORYSJ); contains Interpro domain(s) IPR015495 Myb transcription factor
Solyc01g102880	TIR-NBS-LRR disease resistance-like protein (AHRD V1 *--- Q1KT02_POPBA); contains Interpro domain(s) IPR014710 RmlC-like jelly roll fold
Solyc06g076630	Peroxidase (AHRD V1 **** C0KKH9_9CARY); contains Interpro domain(s) IPR002016 Haem peroxidase, plant/fungal/bacterial
Solyc09g075330	Pectinesterase (AHRD V1 ***- B9I9P7_POPTR); contains Interpro domain(s) IPR000070 Pectinesterase, catalytic
Solyc06g060470	VQ motif family protein (AHRD V1 *-*- B6SZE5_MAIZE); contains Interpro domain(s) IPR008889 VQ
Solyc01g079160	GDSL esterase/lipase At1g09390 (AHRD V1 ***- GDL2_ARATH); contains Interpro domain(s) IPR001087 Lipase, GDSL
Solyc01g109250	TMV response-related protein (AHRD V1 **-- B6SLK0_MAIZE)
Solyc02g086480	LOB domain protein (AHRD V1 ***- Q9AS62_ORYSJ); contains Interpro domain(s) IPR004883 Lateral organ boundaries, LOB
Solyc01g010770	Spfh domain / band 7 family protein (AHRD V1 **-- B4AS86_FRANO); contains Interpro domain(s) IPR001107 Band 7 protein
Solyc04g079480	Serpin (Serine protease inhibitor) (AHRD V1 **-* Q53P13_ORYSJ); contains Interpro domain(s) IPR015554 Protease inhibitor I4, serpin, plant
Solyc03g112100	Component of high affinity nitrate transporter (AHRD V1 **-* D2KTV0_LOTJA); contains Interpro domain(s) IPR016605 Transporter, high affinity nitrate, Nar2
Solyc02g079800	Unknown Protein (AHRD V1)
Solyc01g007030	U-box domain-containing protein (AHRD V1 ***- D7LU64_ARALY); contains Interpro domain(s) IPR016024 Armadillo-type fold
Solyc09g090130	Myb-related transcription factor (AHRD V1 **** A7ULI0_DATME); contains Interpro domain(s) IPR015495 Myb transcription factor
Solyc05g052520	Protein phosphatase 2C (AHRD V1 ***- Q3V656_SOLTU); contains Interpro domain(s) IPR015655 Protein phosphatase 2C
Solyc08g077910	Expansin-like protein (AHRD V1 ***- Q0WRS3_ARATH); contains Interpro domain(s) IPR007112 Expansin 45, endoglucanase-like
Solyc04g028430	Unknown Protein (AHRD V1)
Solyc03g043860	Nudix hydrolase 1 (AtNUDT1) (NADH pyrophosphatase) (DHNTP pyrophosphohydrolase) (Dihydroneopterin triphosphate pyrophosphohydrolase) (AHRD V1 **** D3V848_XENBS); contains Interpro domain(s) IPR000086 NUDIX hydrolase domain
Solyc12g098320	Cytochrome b5 (AHRD V1 *-*- Q9ZWT2_ARATH); contains Interpro domain(s) IPR001199 Cytochrome b5
Solyc05g047680	Cytochrome P450 (AHRD V1 ***- B9I921_POPTR); contains Interpro domain(s) IPR002401 Cytochrome P450, E-class, group I
Solyc04g071030	U-box domain-containing protein (AHRD V1 ***- D7MRW3_ARALY); contains Interpro domain(s) IPR003613 U box domain
Solyc11g073060	Zinc finger family protein (AHRD V1 ***- D7LJS8_ARALY); contains Interpro domain(s) IPR007087 Zinc finger, C2H2-type
Solyc02g086590	Receptor-like protein kinase At3g21340 (AHRD V1 *-** RLK6_ARATH); contains Interpro domain(s) IPR002290 Serine/threonine protein kinase
Solyc01g096420	Predicted NADPH-dependent FMN reductase (AHRD V1 ***- Q0W0S0_UNCMA); contains Interpro domain(s) IPR005025 NADPH-dependent FMN reductase
Solyc04g011750	Unknown Protein (AHRD V1)
Solyc01g109480	Suspensor-specific protein (AHRD V1 *-*- Q9FUP6_PHACN)
Solyc04g072920	Trehalose-6-phosphate phosphatase (AHRD V1 ***- D7KV74_ARALY); contains Interpro domain(s) IPR003337 Trehalose-phosphatase
Solyc09g010780	Protein phosphatase 2C containing protein (AHRD V1 *-*- B6T998_MAIZE); contains Interpro domain(s) IPR015655 Protein phosphatase 2C
Solyc05g051860	Genomic DNA chromosome 5 TAC clone K14A3 (AHRD V1 *-*- Q9FGQ9_ARATH); contains Interpro domain(s) IPR007650 Protein of unknown function DUF581
Solyc07g041000	Cleavage and polyadenylation specificity factor subunit 5 (AHRD V1 ***- C9SP81_VERA1); contains Interpro domain(s) IPR016706 Cleavage and polyadenylation specificity factor, 25 kDa subunit
Solyc01g007000	U-box domain-containing protein (AHRD V1 ***- D7LU64_ARALY); contains Interpro domain(s) IPR003613 U box domain
Solyc01g010710	Serine carboxypeptidase 1 (AHRD V1 **** B6U0V5_MAIZE); contains Interpro domain(s) IPR001563 Peptidase S10, serine carboxypeptidase
Solyc07g066360	Unknown Protein (AHRD V1)
Solyc04g071480	Exocyst subunit Exo70-interacting protein Roh1 (Fragment) (AHRD V1 *-*- C1IJU1_TOBAC); contains Interpro domain(s) IPR008511 Protein of unknown function DUF793
Solyc03g117810	Phosphate import ATP-binding protein pstB 1 (AHRD V1 **** B6UHM7_MAIZE); contains Interpro domain(s) IPR005670 Phosphate transport system permease protein 1
Solyc04g079080	Calmodulin (AHRD V1 *-*- Q178H5_AEDAE); contains Interpro domain(s) IPR011992 EF-Hand type
Solyc09g060140	Homeobox-leucine zipper protein ROC7 (AHRD V1 **-- ROC7_ORYSI); contains Interpro domain(s) IPR002913 Lipid-binding START
Solyc04g025650	Monooxygenase FAD-binding (AHRD V1 **-- A1TC37_MYCVP); contains Interpro domain(s) IPR003042 Aromatic-ring hydroxylase-like
Solyc03g119810	Unknown Protein (AHRD V1)
Solyc12g088940	Protein serine/threonine kinase (AHRD V1 *-*- D3BP85_POLPA); contains Interpro domain(s) IPR002290 Serine/threonine protein kinase
Solyc02g093670	Nitrate-induced NOI protein (AHRD V1 **-- B6SJI8_MAIZE); contains Interpro domain(s) IPR008700 Defence response, Rin4
Solyc11g066420	Zinc finger family protein (AHRD V1 ***- D7M1K6_ARALY); contains Interpro domain(s) IPR007087 Zinc finger, C2H2-type
Solyc08g078190	Ethylene responsive transcription factor 1a (AHRD V1 *-*- C0J9I9_9ROSA); contains Interpro domain(s) IPR001471 Pathogenesis-related transcriptional factor and ERF, DNA-binding
Solyc12g009110	O-methyltransferase-like protein (AHRD V1 ***- Q9T003_ARATH); contains Interpro domain(s) IPR016461 O-methyltransferase, COMT, eukaryota
Solyc09g007640	Serine carboxypeptidase (AHRD V1 ***- A8HP98_CHLRE); contains Interpro domain(s) IPR001563 Peptidase S10, serine carboxypeptidase
Solyc04g008100	U-box domain-containing protein (AHRD V1 ***- D7MID4_ARALY); contains Interpro domain(s) IPR003613 U box domain
Solyc06g076070	Unknown Protein (AHRD V1)
Solyc04g016000	Heat stress transcription factor (AHRD V1 ***- D4QAU8_CARPA); contains Interpro domain(s) IPR000232 Heat shock factor (HSF)-type, DNA-binding
Solyc09g091630	Unknown Protein (AHRD V1)
Solyc00g247300	Cytochrome P450 (AHRD V1 ***- B9HFV7_POPTR); contains Interpro domain(s) IPR002401 Cytochrome P450, E-class, group I
Solyc10g006640	BHLH transcription factor-like protein (AHRD V1 *-*- Q5ZAK6_ORYSJ); contains Interpro domain(s) IPR011598 Helix-loop-helix DNA-binding
Solyc03g083730	Pectinesterase (AHRD V1 ***- C0PST8_PICSI); contains Interpro domain(s) IPR006501 Pectinesterase inhibitor
Solyc02g071880	Receptor-like serine/threonine kinase (AHRD V1 **** Q9LH71_ARATH); contains Interpro domain(s) IPR002290 Serine/threonine protein kinase
Solyc08g066880	5&apos-methylthioadenosine/S-adenosylhomocysteine nucleosidase (AHRD V1 *-*- D6E0Z8_9FIRM); contains Interpro domain(s) IPR018017 Nucleoside phosphorylase, family 1
Solyc08g005890	Hydroxycinnamoyl transferase (AHRD V1 **-* D2XJ64_9MAGN); contains Interpro domain(s) IPR003480 Transferase
Solyc02g081690	Glucosyltransferase (AHRD V1 **** Q94IF2_TOBAC); contains Interpro domain(s) IPR002213 UDP-glucuronosyl/UDP-glucosyltransferase
Solyc08g074980	ATP binding / serine-threonine kinase (AHRD V1 **** C5DB71_VITVI); contains Interpro domain(s) IPR002290 Serine/threonine protein kinase
Solyc01g094140	Cytochrome P450 (AHRD V1 ***- B9IC22_POPTR); contains Interpro domain(s) IPR002401 Cytochrome P450, E-class, group I
Solyc05g052890	Unknown Protein (AHRD V1)
Solyc09g009810	Unknown Protein (AHRD V1)
Solyc01g108240	Ethylene responsive transcription factor 2b (AHRD V1 *-*- C0J9I6_9ROSA); contains Interpro domain(s) IPR001471 Pathogenesis-related transcriptional factor and ERF, DNA-binding
Solyc04g074480	3-deoxy-7-phosphoheptulonate synthase (Phospho-2-dehydro-3-deoxyheptonate aldolase) (DAHP synthetase class II) (AHRD V1 **** A4YX08_BRASO); contains Interpro domain(s) IPR002480 DAHP synthetase, class II
Solyc12g007240	Unknown Protein (AHRD V1)
Solyc07g055710	Heat stress transcription factor A3 (AHRD V1 *-*- D1M7W9_SOLLC); contains Interpro domain(s) IPR000232 Heat shock factor (HSF)-type, DNA-binding
Solyc08g041860	Unknown Protein (AHRD V1)
Solyc10g011910	WRKY transcription factor 23 (AHRD V1 ***- C9DI12_9ROSI); contains Interpro domain(s) IPR003657 DNA-binding WRKY
Solyc11g065070	Hydroxymethylglutaryl-CoA lyase (AHRD V1 ***- B6U7B9_MAIZE); contains Interpro domain(s) IPR000891 Pyruvate carboxyltransferase
Solyc04g072000	Chitinase (AHRD V1 ***- D0QU15_LACSA); contains Interpro domain(s) IPR016283 Glycoside hydrolase, family 19
Solyc08g008380	Auxin response factor 9 (AHRD V1 **** D7R605_SOLLC); contains Interpro domain(s) IPR010525 Auxin response factor
Solyc08g077900	Expansin-like protein (AHRD V1 ***- Q0WRS3_ARATH); contains Interpro domain(s) IPR007112 Expansin 45, endoglucanase-like
Solyc06g048570	Hydrolase alpha/beta fold family protein expressed (AHRD V1 **-- Q2QYJ1_ORYSJ); contains Interpro domain(s) IPR000073 Alpha/beta hydrolase fold-1
Solyc07g009230	Unknown Protein (AHRD V1)
Solyc06g074320	BZIP transcription factor (AHRD V1 ***- Q93XM6_ARATH); contains Interpro domain(s) IPR011616 bZIP transcription factor, bZIP-1
Solyc04g049080	Senescence-associated protein-like (AHRD V1 ***- Q9LH57_ARATH); contains Interpro domain(s) IPR018499 Tetraspanin
Solyc01g111500	MYB transcription factor (AHRD V1 **** B9H191_POPTR); contains Interpro domain(s) IPR015495 Myb transcription factor
Solyc08g068770	N-acetyltransferase (AHRD V1 ***- B6SUK9_MAIZE); contains Interpro domain(s) IPR000182 GCN5-related N-acetyltransferase
Solyc12g044950	Omega-6 fatty acid desaturase (AHRD V1 **** Q461Q1_HEVBR); contains Interpro domain(s) IPR005804 Fatty acid desaturase, type 1
Solyc07g052510	Peroxidase (AHRD V1 **** Q07446_SOLLC); contains Interpro domain(s) IPR002016 Haem peroxidase, plant/fungal/bacterial
Solyc11g018800	Peroxidase 2 (AHRD V1 ***- Q9SSZ8_SCUBA); contains Interpro domain(s) IPR002016 Haem peroxidase, plant/fungal/bacterial
Solyc03g123580	Unknown Protein (AHRD V1)
Solyc05g009660	BZIP transcription factor (AHRD V1 **** Q6IVC2_ORYSJ); contains Interpro domain(s) IPR011616 bZIP transcription factor, bZIP-1
Solyc02g092550	LOB domain protein 38 (AHRD V1 ***- D7LT02_ARALY); contains Interpro domain(s) IPR004883 Lateral organ boundaries, LOB
Solyc02g087540	Cell division AAA ATPase family protein (AHRD V1 **-* B6Z265_WHEAT); contains Interpro domain(s) IPR003959 ATPase, AAA-type, core
Solyc03g006080	Receptor kinase-like protein (AHRD V1 **** O24436_ORYLO); contains Interpro domain(s) IPR002290 Serine/threonine protein kinase
Solyc10g051050	Disease resistance protein At4g27190 (AHRD V1 *-*- DRL27_ARATH); contains Interpro domain(s) IPR002182 NB-ARC
Solyc05g011860	Sulfotransferase family protein (AHRD V1 **** D7LZW5_ARALY); contains Interpro domain(s) IPR000863 Sulfotransferase
Solyc03g112700	Calmodulin-binding protein (AHRD V1 **-* D7L4F9_ARALY); contains Interpro domain(s) IPR012442 Protein of unknown function DUF1645
Solyc07g008130	Blue copper protein (Fragment) (AHRD V1 *--- O82576_MAIZE); contains Interpro domain(s) IPR003245 Plastocyanin-like
Solyc01g007020	U-box domain-containing protein (AHRD V1 ***- D7LU64_ARALY); contains Interpro domain(s) IPR003613 U box domain
Solyc01g105070	Peroxidase (AHRD V1 **** Q43499_SOLLC); contains Interpro domain(s) IPR002016 Haem peroxidase, plant/fungal/bacterial
Solyc12g009240	Ethylene-responsive transcription factor 4 (AHRD V1 *-*- ERF78_ARATH); contains Interpro domain(s) IPR001471 Pathogenesis-related transcriptional factor and ERF, DNA-binding
Solyc08g079590	Pentatricopeptide repeat-containing protein (AHRD V1 *--- D7ME07_ARALY)
Solyc08g081610	WRKY transcription factor 23 (AHRD V1 ***- C9DI12_9ROSI); contains Interpro domain(s) IPR003657 DNA-binding WRKY
Solyc05g007160	Transcription factor C-MYB (AHRD V1 *-** Q766Z9_ORYLA); contains Interpro domain(s) IPR015495 Myb transcription factor
Solyc03g079880	Protease inhibitor/seed storage/lipid transfer protein family protein (AHRD V1 **** D7LUP2_ARALY); contains Interpro domain(s) IPR003612 Plant lipid transfer protein/seed storage/trypsin-alpha amylase inhibitor
Solyc05g054250	Heavy metal-associated domain containing protein expressed (AHRD V1 *-*- Q2QXS5_ORYSJ); contains Interpro domain(s) IPR006121 Heavy metal transport/detoxification protein
Solyc06g061190	Hydroxyproline-rich glycoprotein family protein (AHRD V1 *-*- D7KHM1_ARALY); contains Interpro domain(s) IPR008889 VQ
Solyc10g009360	Dof zinc finger protein 2 (AHRD V1 *-*- A5HWF1_HORVD); contains Interpro domain(s) IPR003851 Zinc finger, Dof-type
Solyc08g080660	Osmotin-like protein (Fragment) (AHRD V1 **-- Q8S4L1_SOLNI); contains Interpro domain(s) IPR001938 Thaumatin, pathogenesis-related
Solyc01g104400	Blue copper protein (AHRD V1 **-- B6U7P6_MAIZE); contains Interpro domain(s) IPR003245 Plastocyanin-like
Solyc03g083470	Receptor-like protein kinase (AHRD V1 ***- O81485_ORYSI); contains Interpro domain(s) IPR002290 Serine/threonine protein kinase
Solyc06g060110	Amino acid permease (AHRD V1 **** B9GU10_POPTR); contains Interpro domain(s) IPR013057 Amino acid transporter, transmembrane
Solyc08g063130	Monooxygenase FAD-binding protein (AHRD V1 **-- Q1B616_MYCSS); contains Interpro domain(s) IPR003042 Aromatic-ring hydroxylase-like
Solyc06g050440	Peroxidase (AHRD V1 ***- Q9XIV9_TOBAC); contains Interpro domain(s) IPR002016 Haem peroxidase, plant/fungal/bacterial
Solyc08g006020	NAC domain transcription factor (AHRD V1 *-** B6U2D4_MAIZE); contains Interpro domain(s) IPR003441 No apical meristem (NAM) protein
Solyc10g008150	Glutaredoxin (AHRD V1 ***- B9MYC1_POPTR); contains Interpro domain(s) IPR011905 Glutaredoxin-like, plant II
Solyc01g091470	AT-hook DNA-binding protein (Fragment) (AHRD V1 *--* A1DR81_CATRO); contains Interpro domain(s) IPR014476 Predicted AT-hook DNA-binding
Solyc11g015890	F-box family protein (AHRD V1 **-- B9GTQ9_POPTR); contains Interpro domain(s) IPR001810 Cyclin-like F-box
Solyc06g066580	BHLH transcription factor-like protein (AHRD V1 *-** Q5ZAK6_ORYSJ); contains Interpro domain(s) IPR011598 Helix-loop-helix DNA-binding
Solyc09g089680	1-aminocyclopropane-1-carboxylate oxidase-like protein (AHRD V1 **-* Q9LTH7_ARATH); contains Interpro domain(s) IPR005123 Oxoglutarate and iron-dependent oxygenase
Solyc02g068170	Unknown Protein (AHRD V1)
Solyc03g117640	Serine/threonine-protein kinase 3 (AHRD V1 ***- STK3_DANRE); contains Interpro domain(s) IPR002290 Serine/threonine protein kinase
Solyc02g032950	Transcription factor WRKY (AHRD V1 ***- C7E5X8_CAPAN); contains Interpro domain(s) IPR003657 DNA-binding WRKY
Solyc02g063020	Major facilitator superfamily MFS_1 (AHRD V1 ***- A4FJQ9_SACEN); contains Interpro domain(s) IPR016196 Major facilitator superfamily, general substrate transporter
Solyc01g095100	WRKY transcription factor 23 (AHRD V1 ***- C9DI12_9ROSI); contains Interpro domain(s) IPR003657 DNA-binding WRKY
Solyc08g080750	GTP binding protein (AHRD V1 **-- B6TE93_MAIZE); contains Interpro domain(s) IPR007612 Protein of unknown function DUF567
Solyc11g045530	LOB domain protein 4 (AHRD V1 ***- D7KL24_ARALY); contains Interpro domain(s) IPR004883 Lateral organ boundaries, LOB
Solyc11g042820	Nitrate transporter (AHRD V1 ***- Q7XAK5_PRUPE); contains Interpro domain(s) IPR000109 TGF-beta receptor, type I/II extracellular region
Solyc05g051530	ABC transporter G family member 11 (AHRD V1 ***- AB11G_ARATH); contains Interpro domain(s) IPR013525 ABC-2 type transporter
Solyc03g113490	Hedgehog-interacting protein 1 (Fragment) (AHRD V1 *--- A9J6P8_9ROSI); contains Interpro domain(s) IPR011041 Soluble quinoprotein glucose/sorbosone dehydrogenase
Solyc06g075660	MYB transcription factor (AHRD V1 *-** Q9C9G7_ARATH); contains Interpro domain(s) IPR015495 Myb transcription factor
Solyc12g055710	RING finger protein 38 (AHRD V1 *-*- RNF38_HUMAN); contains Interpro domain(s) IPR018957 Zinc finger, C3HC4 RING-type
Solyc11g071720	Acetyl esterase (AHRD V1 *--- AES_ECOSM); contains Interpro domain(s) IPR013094 Alpha/beta hydrolase fold-3
Solyc10g008900	Disease resistance response (AHRD V1 ***- D7KM73_ARALY); contains Interpro domain(s) IPR004265 Plant disease resistance response protein
Solyc01g080150	tRNA dimethylallyltransferase (AHRD V1 *-*- B6JYB4_SCHJY); contains Interpro domain(s) IPR002627 tRNA isopentenyltransferase
Solyc05g046150	Major latex-like protein (AHRD V1 **-- B5THI3_PANGI); contains Interpro domain(s) IPR000916 Bet v I allergen
Solyc04g006950	Unknown Protein (AHRD V1)
Solyc08g068780	N-acetyltransferase (AHRD V1 ***- B6SUK9_MAIZE); contains Interpro domain(s) IPR000182 GCN5-related N-acetyltransferase
Solyc07g017570	Unknown Protein (AHRD V1)
Solyc07g014680	Potassium transporter (AHRD V1 *-** A0MNZ1_THEHA); contains Interpro domain(s) IPR003445 Cation transporter
Solyc01g065700	Integrin-linked kinase-associated serine/threonine phosphatase 2C (AHRD V1 **** ILKAP_BOVIN); contains Interpro domain(s) IPR015655 Protein phosphatase 2C
Solyc02g077260	Calmodulin binding protein (AHRD V1 **-* B6TIB2_MAIZE); contains Interpro domain(s) IPR000048 IQ calmodulin-binding region
Solyc01g102910	Germin-like protein 4 (AHRD V1 ***- A8QK90_VITVI); contains Interpro domain(s) IPR014710 RmlC-like jelly roll fold
Solyc11g011330	Cinnamyl alcohol dehydrogenase (AHRD V1 **** D1FWZ8_SOYBN); contains Interpro domain(s) IPR002085 Alcohol dehydrogenase superfamily, zinc-containing
Solyc03g042560	Phenylalanine ammonia-lyase (AHRD V1 **** B5LAW0_CAPAN); contains Interpro domain(s) IPR005922 Phenylalanine ammonia-lyase
Solyc07g048070	Membrane protein (AHRD V1 **-- B6U5U8_MAIZE); contains Interpro domain(s) IPR017214 Uncharacterised conserved protein UCP037471
Solyc04g008170	Resistance protein RPP8-like protein (Fragment) (AHRD V1 ***- Q6XW31_ARATH); contains Interpro domain(s) IPR002182 NB-ARC
Solyc04g077980	Zinc-finger protein (AHRD V1 ***- Q40899_PETHY); contains Interpro domain(s) IPR007087 Zinc finger, C2H2-type
Solyc01g073880	CHP-rich zinc finger protein-like (AHRD V1 **-- Q9LRV1_ARATH); contains Interpro domain(s) IPR011424 C1-like
Solyc06g050140	Unknown Protein (AHRD V1)
Solyc10g076410	Abscisic acid receptor PYL4 (AHRD V1 **-- PYL4_ARATH); contains Interpro domain(s) IPR019587 Polyketide cyclase/dehydrase
Solyc07g055490	Cytochrome P450 (AHRD V1 ***- A9ZT56_COPJA); contains Interpro domain(s) IPR002401 Cytochrome P450, E-class, group I
Solyc01g007720	ORF42f (AHRD V1 *-*- Q32989_PINTH)
Solyc02g068460	Unknown Protein (AHRD V1); contains Interpro domain(s) IPR008889 VQ
Solyc06g066590	Cell number regulator 10 (AHRD V1 **-- D9HP26_MAIZE); contains Interpro domain(s) IPR006461 Protein of unknown function Cys-rich
Solyc01g106170	MADS-box transcription factor-like protein (AHRD V1 *-*- Q9M2M4_ARATH); contains Interpro domain(s) IPR002100 Transcription factor, MADS-box
Solyc02g064980	Protein serine/threonine kinase (AHRD V1 ***- D3BP85_POLPA); contains Interpro domain(s) IPR002290 Serine/threonine protein kinase
Solyc08g007060	Peptide transporter-like protein (AHRD V1 **-* Q9SVS9_ARATH); contains Interpro domain(s) IPR000109 TGF-beta receptor, type I/II extracellular region
Solyc04g009250	Disease resistance protein (AHRD V1 ***- D1GEE1_BRARP); contains Interpro domain(s) IPR002182 NB-ARC
Solyc03g083480	Receptor-like kinase (AHRD V1 *-*- Q9LL53_ORYSA)
Solyc09g005830	Exocyst complex protein EXO70 (AHRD V1 *--- EXO70_KLULA); contains Interpro domain(s) IPR004140 Exo70 exocyst complex subunit
Solyc12g096490	GDU1 (AHRD V1 *-*- B6TY22_MAIZE)
Solyc09g011170	Uncharacterized basic helix-loop-helix protein At1g06150 (AHRD V1 *--- Y1615_ARATH); contains Interpro domain(s) IPR001092 Basic helix-loop-helix dimerisation region bHLH
Solyc04g008430	Receptor-like kinase (AHRD V1 ***- A7VM19_MARPO); contains Interpro domain(s) IPR002290 Serine/threonine protein kinase
Solyc10g078720	MYB-CC type transfactor (AHRD V1 *--- C0JA36_ORYPU); contains Interpro domain(s) IPR006447 Myb-like DNA-binding region, SHAQKYF class
Solyc04g014320	Unknown Protein (AHRD V1)
Solyc07g009260	Defensin-like protein (AHRD V1 ***- B5TGN1_VICFA); contains Interpro domain(s) IPR008176 Gamma thionin
Solyc09g011560	Glutathione S-transferase-like protein (AHRD V1 **** A8DUB0_SOLLC); contains Interpro domain(s) IPR004046 Glutathione S-transferase, C-terminal
Solyc09g090990	Major allergen Mal d 1 (AHRD V1 ***- Q43550_MALDO); contains Interpro domain(s) IPR000916 Bet v I allergen
Solyc05g009440	Heavy metal-associated domain containing protein expressed (AHRD V1 **-- Q7XG81_ORYSJ); contains Interpro domain(s) IPR006121 Heavy metal transport/detoxification protein
Solyc05g041910	Membrane protein (AHRD V1 **-- B6U5U8_MAIZE); contains Interpro domain(s) IPR017214 Uncharacterised conserved protein UCP037471
Solyc02g084980	Galactinol synthase (AHRD V1 ***- C7G304_SOLLC); contains Interpro domain(s) IPR002495 Glycosyl transferase, family 8
Solyc06g060590	Nodulin MtN3 family protein (AHRD V1 **-- D7KK13_ARALY); contains Interpro domain(s) IPR018179 RAG1-activating protein 1 homologue
Solyc05g009610	Acetyl esterase (AHRD V1 **-- AES_SHIF8); contains Interpro domain(s) IPR013094 Alpha/beta hydrolase fold-3
Solyc10g083860	UDP-glucosyltransferase family 1 protein (AHRD V1 ***- C6KI43_CITSI); contains Interpro domain(s) IPR002213 UDP-glucuronosyl/UDP-glucosyltransferase
Solyc06g067870	2-oxoglutarate-dependent dioxygenase (AHRD V1 ***- B9GL06_POPTR); contains Interpro domain(s) IPR005123 Oxoglutarate and iron-dependent oxygenase
Solyc03g083680	Unknown Protein (AHRD V1)
Solyc04g050990	F-box protein PP2-B1 (AHRD V1 ***- PP2B1_ARATH); contains Interpro domain(s) IPR001810 Cyclin-like F-box
Solyc09g008790	Serine/threonine protein kinase (AHRD V1 **** Q2U1C3_ASPOR); contains Interpro domain(s) IPR002290 Serine/threonine protein kinase
Solyc04g016210	UDP-glucosyltransferase (AHRD V1 **** B8QI32_9MAGN); contains Interpro domain(s) IPR002213 UDP-glucuronosyl/UDP-glucosyltransferase
Solyc06g048700	Unknown Protein (AHRD V1)
Solyc11g066880	Phytosulfokines 2 (AHRD V1 *-*- B6SU86_MAIZE); contains Interpro domain(s) IPR009438 Phytosulfokine

## Sheet: WRKY40+WRKY11+WRKY33
	Shared by WRKY11, WRKY33 and WRKY40
Gene	Annotation
Solyc09g014990	WRKY-like transcription factor (AHRD V1 **** Q06B53_SOLPE); contains Interpro domain(s) IPR003657 DNA-binding WRKY
Solyc06g068460	WRKY transcription factor 1 (AHRD V1 **** C0L2S0_SOLLC); contains Interpro domain(s) IPR003657 DNA-binding WRKY
Solyc08g006320	WRKY transcription factor 3 (AHRD V1 ***- A7UGD0_SOLTU); contains Interpro domain(s) IPR003657 DNA-binding WRKY
Solyc06g076080	Unknown Protein (AHRD V1)
Solyc08g008280	WRKY transcription factor-30 (AHRD V1 **** B6VB04_CAPAN); contains Interpro domain(s) IPR003657 DNA-binding WRKY
Solyc02g067610	Unknown Protein (AHRD V1)
Solyc07g040960	Os07g0175100 protein (Fragment) (AHRD V1 *--- Q0D898_ORYSJ)
Solyc06g062920	ATP binding / serine-threonine kinase (AHRD V1 **** C5DB71_VITVI); contains Interpro domain(s) IPR001245 Tyrosine protein kinase
Solyc03g113980	Calmodulin-binding protein (AHRD V1 **** Q9FKL6_ARATH); contains Interpro domain(s) IPR012416 Calmodulin binding protein-like
Solyc03g115070	Exocyst complex component 7 (AHRD V1 *--- EXOC7_DROME); contains Interpro domain(s) IPR004140 Exo70 exocyst complex subunit
Solyc06g061180	Abscisic acid receptor PYR1 (AHRD V1 **-- PYR1_ARATH); contains Interpro domain(s) IPR019587 Polyketide cyclase/dehydrase
Solyc08g076930	Transcription factor (AHRD V1 *-** Q9M4A8_MAIZE); contains Interpro domain(s) IPR011598 Helix-loop-helix DNA-binding
Solyc03g123780	Receptor kinase (AHRD V1 **** B8XA57_GOSBA); contains Interpro domain(s) IPR002290 Serine/threonine protein kinase
Solyc05g005260	Unknown Protein (AHRD V1); contains Interpro domain(s) IPR012442 Protein of unknown function DUF1645
Solyc02g077060	RPW8.2 (AHRD V1 **-- C4P0N9_ARALP); contains Interpro domain(s) IPR008808 Mildew-resistance, broad-spectrum
Solyc02g081450	NHL1 (Fragment) (AHRD V1 *--- B0LZI0_ARATH); contains Interpro domain(s) IPR010847 Harpin-induced 1
Solyc06g075190	Unknown Protein (AHRD V1)
Solyc01g098790	Heat shock protein-like protein (AHRD V1 *-*- Q84KA7_CUCME); contains Interpro domain(s) IPR008978 HSP20-like chaperone
Solyc04g054910	Ethylene-responsive transcription factor 13 (AHRD V1 *-*- ERF99_ARATH); contains Interpro domain(s) IPR001471 Pathogenesis-related transcriptional factor and ERF, DNA-binding
Solyc01g111980	Lysine/histidine transporter (AHRD V1 **** B9HR02_POPTR); contains Interpro domain(s) IPR013057 Amino acid transporter, transmembrane
Solyc01g087580	Unknown Protein (AHRD V1)
Solyc08g016150	Avr9/Cf-9 rapidly elicited protein 180 (AHRD V1 ***- Q9FQZ1_TOBAC)
Solyc08g076520	Unknown Protein (AHRD V1)
Solyc11g020230	Receptor-like kinase (AHRD V1 *-*- A7VM23_MARPO); contains Interpro domain(s) IPR002290 Serine/threonine protein kinase
Solyc06g076130	Unknown Protein (AHRD V1)
Solyc12g005340	GRAS family transcription factor (AHRD V1 **-- B9I7E1_POPTR); contains Interpro domain(s) IPR005202 GRAS transcription factor
Solyc08g068600	Decarboxylase family protein (AHRD V1 ***- B1ILJ6_CLOBK); contains Interpro domain(s) IPR002129 Pyridoxal phosphate-dependent decarboxylase
Solyc06g007190	Integrin-linked kinase-associated serine/threonine phosphatase 2C (AHRD V1 **** ILKAP_MOUSE); contains Interpro domain(s) IPR015655 Protein phosphatase 2C
Solyc02g032200	Tir-nbs-lrr resistance protein (Fragment) (AHRD V1 *-** B9I4D9_POPTR); contains Interpro domain(s) IPR000157 Toll-Interleukin receptor
Solyc11g005720	VQ motif family protein (AHRD V1 ***- B6SZE5_MAIZE); contains Interpro domain(s) IPR008889 VQ
Solyc05g052570	Zinc finger CCCH domain-containing protein 66 (AHRD V1 ***- C3H66_ARATH); contains Interpro domain(s) IPR002110 Ankyrin
