# Supplementary material for: WRKY1 acts as a key component improving resistance against Alternaria solani in wild tomato, Solanum arcanum Peralta
Source: Plant Biotechnol J. 2018 May 24;16(8):1502–13. doi: 10.1111/pbi.12892 (PMC6041441; doi:10.1111/pbi.12892)
Supplement: Supplementary file 5 — Table S4 Defence gene with GO terms–Biological regulation, Immune system process and response to stimulus. [file PBI-16-1502-s001.xlsx]

## Sheet: Biological regulation_GO terms
Table S4: Defence gene with GO terms- Biological regulation, Immune system process and response to stimulus
Sloyc ID's (114)	GO terms
Solyc05g054830	GO:0009827 plant-type cell wall modification
	GO:0034613 cellular protein localization
	GO:0005634 nucleus
	GO:0016020 membrane
	GO:0009536 plastid
	GO:0009860 pollen tube growth
	GO:0005515 protein binding
	GO:0005886 plasma membrane
	GO:0009651 response to salt stress
	GO:0016021 integral to membrane
---	---
Solyc07g008180	GO:0030154 cell differentiation
	GO:0003700 transcription factor activity
	GO:0005634 nucleus
	GO:0009965 leaf morphogenesis
	GO:0006333 chromatin assembly or disassembly
	GO:0006355 regulation of transcription, DNA-dependent
	GO:0045893 positive regulation of transcription, DNA-dependent
	GO:0003677 DNA binding
	GO:0006417 regulation of translation
	GO:0046872 metal ion binding
	GO:0009657 plastid organization
---	---
Solyc01g106390	GO:0031969 chloroplast membrane
	GO:0050661 NADP or NADPH binding
	GO:0009536 plastid
	GO:0009507 chloroplast
	GO:0015995 chlorophyll biosynthetic process
	GO:0006783 heme biosynthetic process
	GO:0006782 protoporphyrinogen IX biosynthetic process
	GO:0016020 membrane
	GO:0008883 glutamyl-tRNA reductase activity
	GO:0006779 porphyrin biosynthetic process
	GO:0055072 iron ion homeostasis
	GO:0033014 tetrapyrrole biosynthetic process
	GO:0005515 protein binding
	GO:0010039 response to iron ion
	GO:0000302 response to reactive oxygen species
	GO:0055114 oxidation reduction
	GO:0016491 oxidoreductase activity
---	---
Solyc04g081000	GO:0003700 transcription factor activity
	GO:0005634 nucleus
	GO:0006355 regulation of transcription, DNA-dependent
	GO:0006351 transcription, DNA-dependent
	GO:0005515 protein binding
	GO:0003677 DNA binding
	GO:0046983 protein dimerization activity
	GO:0007275 multicellular organismal development
---	---
Solyc02g093250	GO:0006598 polyamine catabolic process
	GO:0032259 methylation
	GO:0009809 lignin biosynthetic process
	GO:0008171 O-methyltransferase activity
	GO:0009805 coumarin biosynthetic process
	GO:0009611 response to wounding
	GO:0009963 positive regulation of flavonoid biosynthetic process
	GO:0042398 cellular amino acid derivative biosynthetic process
	GO:0016740 transferase activity
	GO:0019344 cysteine biosynthetic process
	GO:0008168 methyltransferase activity
	GO:0046686 response to cadmium ion
	GO:0042409 caffeoyl-CoA O-methyltransferase activity
	GO:0046872 metal ion binding
	GO:0009698 phenylpropanoid metabolic process
	GO:0009699 phenylpropanoid biosynthetic process
---	---
Solyc10g054440	GO:0006527 arginine catabolic process
	GO:0006612 protein targeting to membrane
	GO:0006596 polyamine biosynthetic process
	GO:0009695 jasmonic acid biosynthetic process
	GO:0007165 signal transduction
	GO:0009414 response to water deprivation
	GO:0009651 response to salt stress
	GO:0009733 response to auxin stimulus
	GO:0009737 response to abscisic acid stimulus
	GO:0009753 response to jasmonic acid stimulus
	GO:0009863 salicylic acid mediated signaling pathway
	GO:0016829 lyase activity
	GO:0009738 abscisic acid mediated signaling pathway
	GO:0009867 jasmonic acid mediated signaling pathway
	GO:0009611 response to wounding
	GO:0048316 seed development
	GO:0009446 putrescine biosynthetic process
	GO:0003824 catalytic activity
	GO:0006970 response to osmotic stress
	GO:0009409 response to cold
	GO:0042538 hyperosmotic salinity response
	GO:0006979 response to oxidative stress
	GO:0010363 regulation of plant-type hypersensitive response
	GO:0008792 arginine decarboxylase activity
	GO:0009620 response to fungus
	GO:0016831 carboxy-lyase activity
	GO:0009723 response to ethylene stimulus
	GO:0008295 spermidine biosynthetic process
---	---
Solyc04g048900	GO:0010204 defense response signaling pathway, resistance gene-independent
	GO:0006995 cellular response to nitrogen starvation
	GO:0006457 protein folding
	GO:0005783 endoplasmic reticulum
	GO:0005509 calcium ion binding
	GO:0009626 plant-type hypersensitive response
	GO:0016023 cytoplasmic membrane-bounded vesicle
	GO:0046283 anthocyanin metabolic process
	GO:0045087 innate immune response
	GO:0009617 response to bacterium
	GO:0034976 response to endoplasmic reticulum stress
	GO:0009627 systemic acquired resistance
	GO:0005789 endoplasmic reticulum membrane
	GO:0009697 salicylic acid biosynthetic process
	GO:0055074 calcium ion homeostasis
	GO:0051082 unfolded protein binding
	GO:0031347 regulation of defense response
	GO:0046872 metal ion binding
	GO:0005788 endoplasmic reticulum lumen
	GO:0042742 defense response to bacterium
---	---
Solyc01g107860	GO:0045454 cell redox homeostasis
	GO:0009536 plastid
	GO:0009507 chloroplast
	GO:0030554 adenyl nucleotide binding
---	---
Solyc03g114590	GO:0006468 protein amino acid phosphorylation
	GO:0016310 phosphorylation
	GO:0005829 cytosol
	GO:0016301 kinase activity
	GO:0000166 nucleotide binding
	GO:0004674 protein serine/threonine kinase activity
	GO:0016772 transferase activity, transferring phosphorus-containing groups
	GO:0004672 protein kinase activity
	GO:0045727 positive regulation of translation
	GO:0005524 ATP binding
---	---
Solyc03g117600	GO:0005737 cytoplasm
	GO:0006612 protein targeting to membrane
	GO:0009809 lignin biosynthetic process
	GO:0010363 regulation of plant-type hypersensitive response
	GO:0010252 auxin homeostasis
	GO:0009805 coumarin biosynthetic process
	GO:0005829 cytosol
	GO:0016020 membrane
	GO:0009611 response to wounding
	GO:0009963 positive regulation of flavonoid biosynthetic process
	GO:0047172 shikimate O-hydroxycinnamoyltransferase activity
	GO:0016740 transferase activity
	GO:0016746 transferase activity, transferring acyl groups
	GO:0016747 transferase activity, transferring acyl groups other than amino-acyl groups
	GO:0005515 protein binding
	GO:0047205 quinate O-hydroxycinnamoyltransferase activity
---	---
Solyc05g056230	GO:0010204 defense response signaling pathway, resistance gene-independent
	GO:0006995 cellular response to nitrogen starvation
	GO:0006457 protein folding
	GO:0005783 endoplasmic reticulum
	GO:0005509 calcium ion binding
	GO:0009626 plant-type hypersensitive response
	GO:0016023 cytoplasmic membrane-bounded vesicle
	GO:0046283 anthocyanin metabolic process
	GO:0045087 innate immune response
	GO:0009617 response to bacterium
	GO:0034976 response to endoplasmic reticulum stress
	GO:0009627 systemic acquired resistance
	GO:0005789 endoplasmic reticulum membrane
	GO:0009697 salicylic acid biosynthetic process
	GO:0055074 calcium ion homeostasis
	GO:0051082 unfolded protein binding
	GO:0031347 regulation of defense response
	GO:0046872 metal ion binding
	GO:0005788 endoplasmic reticulum lumen
	GO:0042742 defense response to bacterium
---	---
Solyc06g076450	GO:0006457 protein folding
	GO:0019932 second-messenger-mediated signaling
	GO:0003677 DNA binding
	GO:0010008 endosome membrane
	GO:0007264 small GTPase mediated signal transduction
	GO:0000160 two-component signal transduction system (phosphorelay)
	GO:0016020 membrane
	GO:0000166 nucleotide binding
	GO:0005525 GTP binding
	GO:0005794 Golgi apparatus
	GO:0006810 transport
	GO:0005886 plasma membrane
	GO:0009408 response to heat
	GO:0009644 response to high light intensity
	GO:0009504 cell plate
	GO:0009506 plasmodesma
	GO:0016192 vesicle-mediated transport
	GO:0042542 response to hydrogen peroxide
	GO:0005829 cytosol
	GO:0006355 regulation of transcription, DNA-dependent
	GO:0015031 protein transport
	GO:0005768 endosome
---	---
Solyc08g014150	GO:0009617 response to bacterium
	GO:0031348 negative regulation of defense response
	GO:0045087 innate immune response
	GO:0009697 salicylic acid biosynthetic process
	GO:0009627 systemic acquired resistance
---	---
Solyc04g014470	GO:0003700 transcription factor activity
	GO:0006355 regulation of transcription, DNA-dependent
	GO:0005634 nucleus
	GO:0003682 chromatin binding
	GO:0003677 DNA binding
---	---
Solyc08g066500	GO:0033044 regulation of chromosome organization
	GO:0048589 developmental growth
	GO:0030154 cell differentiation
	GO:0044036 cell wall macromolecule metabolic process
	GO:0009793 embryonic development ending in seed dormancy
	GO:0003677 DNA binding
	GO:0048263 determination of dorsal identity
	GO:0051301 cell division
	GO:0007062 sister chromatid cohesion
	GO:0009733 response to auxin stimulus
	GO:0043565 sequence-specific DNA binding
	GO:0009944 polarity specification of adaxial/abaxial axis
	GO:0010089 xylem development
	GO:0006355 regulation of transcription, DNA-dependent
	GO:0010087 phloem or xylem histogenesis
	GO:0005634 nucleus
	GO:0009965 leaf morphogenesis
	GO:0071555 cell wall organization
	GO:0080060 integument development
	GO:0048519 negative regulation of biological process
	GO:0048439 flower morphogenesis
	GO:0008284 positive regulation of cell proliferation
	GO:0009887 organ morphogenesis
	GO:0009880 embryonic pattern specification
	GO:0048765 root hair cell differentiation
	GO:0008289 lipid binding
	GO:0009888 tissue development
	GO:0045597 positive regulation of cell differentiation
	GO:0045595 regulation of cell differentiation
	GO:0006995 cellular response to nitrogen starvation
	GO:0010014 meristem initiation
	GO:0010228 vegetative to reproductive phase transition of meristem
	GO:0007155 cell adhesion
	GO:0016049 cell growth
	GO:0010051 xylem and phloem pattern formation
	GO:0010072 primary shoot apical meristem specification
	GO:0010073 meristem maintenance
	GO:0042546 cell wall biogenesis
	GO:0045010 actin nucleation
	GO:0010075 regulation of meristem growth
	GO:0010090 trichome morphogenesis
	GO:0010638 positive regulation of organelle organization
	GO:0003700 transcription factor activity
	GO:0006351 transcription, DNA-dependent
	GO:0009855 determination of bilateral symmetry
	GO:0010067 procambium histogenesis
	GO:0010431 seed maturation
---	---
Solyc09g061840	GO:0006633 fatty acid biosynthetic process
	GO:0006631 fatty acid metabolic process
	GO:0008152 metabolic process
	GO:0006635 fatty acid beta-oxidation
	GO:0009695 jasmonic acid biosynthetic process
	GO:0009514 glyoxysome
	GO:0009718 anthocyanin biosynthetic process
	GO:0009789 positive regulation of abscisic acid mediated signaling pathway
	GO:0080129 proteasome core complex assembly
	GO:0005730 nucleolus
	GO:0005773 vacuole
	GO:0043161 proteasomal ubiquitin-dependent protein catabolic process
	GO:0016020 membrane
	GO:0005777 peroxisome
	GO:0009611 response to wounding
	GO:0005739 mitochondrion
	GO:0005774 vacuolar membrane
	GO:0016740 transferase activity
	GO:0016746 transferase activity, transferring acyl groups
	GO:0016747 transferase activity, transferring acyl groups other than amino-acyl groups
	GO:0003988 acetyl-CoA C-acyltransferase activity
	GO:0006629 lipid metabolic process
	GO:0031408 oxylipin biosynthetic process
	GO:0003824 catalytic activity
	GO:0009407 toxin catabolic process
	GO:0010224 response to UV-B
	GO:0010111 glyoxysome organization
	GO:0009507 chloroplast
	GO:0009744 response to sucrose stimulus
	GO:0009813 flavonoid biosynthetic process
	GO:0051788 response to misfolded protein
---	---
Solyc02g088690	GO:0042732 D-xylose metabolic process
	GO:0007033 vacuole organization
	GO:0007030 Golgi organization
	GO:0005975 carbohydrate metabolic process
	GO:0052546 cell wall pectin metabolic process
	GO:0016616 oxidoreductase activity, acting on the CH-OH group of donors, NAD or NADP as acceptor
	GO:0016023 cytoplasmic membrane-bounded vesicle
	GO:0051287 NAD or NADH binding
	GO:0005634 nucleus
	GO:0016491 oxidoreductase activity
	GO:0009744 response to sucrose stimulus
	GO:0009749 response to glucose stimulus
	GO:0048046 apoplast
	GO:0005618 cell wall
	GO:0006065 UDP-glucuronate biosynthetic process
	GO:0048767 root hair elongation
	GO:0003979 UDP-glucose 6-dehydrogenase activity
	GO:0006007 glucose catabolic process
	GO:0005829 cytosol
	GO:0055114 oxidation reduction
	GO:0009750 response to fructose stimulus
---	---
Solyc03g114210	GO:0006084 acetyl-CoA metabolic process
	GO:0016126 sterol biosynthetic process
	GO:0000394 RNA splicing, via endonucleolytic cleavage and ligation
	GO:0009086 methionine biosynthetic process
	GO:0016132 brassinosteroid biosynthetic process
	GO:0016310 phosphorylation
	GO:0016301 kinase activity
	GO:0006468 protein amino acid phosphorylation
	GO:0004674 protein serine/threonine kinase activity
	GO:0019344 cysteine biosynthetic process
	GO:0004712 protein serine/threonine/tyrosine kinase activity
	GO:0005524 ATP binding
	GO:0005886 plasma membrane
	GO:0004672 protein kinase activity
	GO:0016772 transferase activity, transferring phosphorus-containing groups
	GO:0009506 plasmodesma
---	---
Solyc06g068090	GO:0006631 fatty acid metabolic process
	GO:0005739 mitochondrion
	GO:0030136 clathrin-coated vesicle
	GO:0009737 response to abscisic acid stimulus
	GO:0005634 nucleus
	GO:0016020 membrane
	GO:0005546 phosphatidylinositol-4,5-bisphosphate binding
	GO:0016042 lipid catabolic process
	GO:0009845 seed germination
	GO:0005509 calcium ion binding
	GO:0046686 response to cadmium ion
	GO:0004630 phospholipase D activity
	GO:0016787 hydrolase activity
	GO:0003824 catalytic activity
	GO:0010119 regulation of stomatal movement
	GO:0008152 metabolic process
	GO:0005886 plasma membrane
	GO:0009789 positive regulation of abscisic acid mediated signaling pathway
	GO:0009506 plasmodesma
	GO:0009507 chloroplast
	GO:0005829 cytosol
	GO:0070290 NAPE-specific phospholipase D activity
	GO:0046470 phosphatidylcholine metabolic process
---	---
Solyc03g031670	GO:0009738 abscisic acid mediated signaling pathway
	GO:0016310 phosphorylation
	GO:0006612 protein targeting to membrane
	GO:0031348 negative regulation of defense response
	GO:0007165 signal transduction
	GO:0009751 response to salicylic acid stimulus
	GO:0009862 systemic acquired resistance, salicylic acid mediated signaling pathway
	GO:0016020 membrane
	GO:0000165 MAPKKK cascade
	GO:0000166 nucleotide binding
	GO:0004674 protein serine/threonine kinase activity
	GO:0016740 transferase activity
	GO:0009867 jasmonic acid mediated signaling pathway
	GO:0005509 calcium ion binding
	GO:0004672 protein kinase activity
	GO:0046872 metal ion binding
	GO:0043069 negative regulation of programmed cell death
	GO:0005524 ATP binding
	GO:0006468 protein amino acid phosphorylation
	GO:0016301 kinase activity
	GO:0050832 defense response to fungus
	GO:0019903 protein phosphatase binding
	GO:0005886 plasma membrane
	GO:0009409 response to cold
	GO:0007154 cell communication
	GO:0009506 plasmodesma
	GO:0010363 regulation of plant-type hypersensitive response
	GO:0030968 endoplasmic reticulum unfolded protein response
	GO:0004683 calmodulin-dependent protein kinase activity
	GO:0016772 transferase activity, transferring phosphorus-containing groups
	GO:0005829 cytosol
	GO:0009723 response to ethylene stimulus
	GO:0005515 protein binding
---	---
Solyc01g099520	GO:0005179 hormone activity
	GO:0005576 extracellular region
	GO:0004871 signal transducer activity
	GO:0019722 calcium-mediated signaling
---	---
Solyc05g013070	GO:0016310 phosphorylation
	GO:0006612 protein targeting to membrane
	GO:0031348 negative regulation of defense response
	GO:0007165 signal transduction
	GO:0009414 response to water deprivation
	GO:0009723 response to ethylene stimulus
	GO:0009733 response to auxin stimulus
	GO:0042538 hyperosmotic salinity response
	GO:0009753 response to jasmonic acid stimulus
	GO:0009734 auxin mediated signaling pathway
	GO:0009863 salicylic acid mediated signaling pathway
	GO:0009862 systemic acquired resistance, salicylic acid mediated signaling pathway
	GO:0009738 abscisic acid mediated signaling pathway
	GO:0009867 jasmonic acid mediated signaling pathway
	GO:0004674 protein serine/threonine kinase activity
	GO:0004712 protein serine/threonine/tyrosine kinase activity
	GO:0004672 protein kinase activity
	GO:0043069 negative regulation of programmed cell death
	GO:0005524 ATP binding
	GO:0006468 protein amino acid phosphorylation
	GO:0016301 kinase activity
	GO:0050832 defense response to fungus
	GO:0009409 response to cold
	GO:0007154 cell communication
	GO:0009742 brassinosteroid mediated signaling pathway
	GO:0010363 regulation of plant-type hypersensitive response
	GO:0030968 endoplasmic reticulum unfolded protein response
	GO:0010305 leaf vascular tissue pattern formation
	GO:0000165 MAPKKK cascade
	GO:0009966 regulation of signal transduction
	GO:0005515 protein binding
	GO:0016772 transferase activity, transferring phosphorus-containing groups
---	---
Solyc03g081240	GO:0006355 regulation of transcription, DNA-dependent
	GO:0000160 two-component signal transduction system (phosphorelay)
	GO:0000156 two-component response regulator activity
	GO:0048511 rhythmic process
	GO:0006351 transcription, DNA-dependent
	GO:0005515 protein binding
	GO:0005634 nucleus
---	---
Solyc02g086580	GO:0000911 cytokinesis by cell plate formation
	GO:0006312 mitotic recombination
	GO:0006302 double-strand break repair
	GO:0008026 ATP-dependent helicase activity
	GO:0016787 hydrolase activity
	GO:0042138 meiotic DNA double-strand break formation
	GO:0000166 nucleotide binding
	GO:0032508 DNA duplex unwinding
	GO:0045132 meiotic chromosome segregation
	GO:0010564 regulation of cell cycle process
	GO:0017111 nucleoside-triphosphatase activity
	GO:0006200 ATP catabolic process
	GO:0007129 synapsis
	GO:0051026 chiasma assembly
	GO:0003676 nucleic acid binding
	GO:0003678 DNA helicase activity
	GO:0007067 mitosis
	GO:0004386 helicase activity
	GO:0007131 reciprocal meiotic recombination
	GO:0005524 ATP binding
	GO:0007062 sister chromatid cohesion
---	---
Solyc10g076480	GO:0009595 detection of biotic stimulus
	GO:0009738 abscisic acid mediated signaling pathway
	GO:0000165 MAPKKK cascade
	GO:0006612 protein targeting to membrane
	GO:0006862 nucleotide transport
	GO:0031348 negative regulation of defense response
	GO:0006820 anion transport
	GO:0009697 salicylic acid biosynthetic process
	GO:0042742 defense response to bacterium
	GO:0043269 regulation of ion transport
	GO:0010310 regulation of hydrogen peroxide metabolic process
	GO:0006888 ER to Golgi vesicle-mediated transport
	GO:0009750 response to fructose stimulus
	GO:0009863 salicylic acid mediated signaling pathway
	GO:0009862 systemic acquired resistance, salicylic acid mediated signaling pathway
	GO:0016021 integral to membrane
	GO:0016020 membrane
	GO:0009867 jasmonic acid mediated signaling pathway
	GO:0015398 high affinity secondary active ammonium transmembrane transporter activity
	GO:0015695 organic cation transport
	GO:0031347 regulation of defense response
	GO:0015696 ammonium transport
	GO:0043069 negative regulation of programmed cell death
	GO:0009581 detection of external stimulus
	GO:0006810 transport
	GO:0050832 defense response to fungus
	GO:0043900 regulation of multi-organism process
	GO:0015802 basic amino acid transport
	GO:0005886 plasma membrane
	GO:0009409 response to cold
	GO:0007154 cell communication
	GO:0051707 response to other organism
	GO:0009506 plasmodesma
	GO:0010200 response to chitin
	GO:0009744 response to sucrose stimulus
	GO:0006995 cellular response to nitrogen starvation
	GO:0043090 amino acid import
	GO:0010363 regulation of plant-type hypersensitive response
	GO:0030968 endoplasmic reticulum unfolded protein response
	GO:0008519 ammonium transmembrane transporter activity
	GO:0009624 response to nematode
	GO:0009627 systemic acquired resistance
	GO:0009749 response to glucose stimulus
	GO:0002237 response to molecule of bacterial origin
---	---
Solyc06g005170	GO:0009595 detection of biotic stimulus
	GO:0009617 response to bacterium
	GO:0000165 MAPKKK cascade
	GO:0006612 protein targeting to membrane
	GO:0000303 response to superoxide
	GO:0000302 response to reactive oxygen species
	GO:0010120 camalexin biosynthetic process
	GO:0031348 negative regulation of defense response
	GO:0009697 salicylic acid biosynthetic process
	GO:0042742 defense response to bacterium
	GO:0009414 response to water deprivation
	GO:0048481 ovule development
	GO:0009651 response to salt stress
	GO:0001666 response to hypoxia
	GO:0035304 regulation of protein amino acid dephosphorylation
	GO:0031347 regulation of defense response
	GO:0000169 activation of MAPK activity involved in osmosensory signaling pathway
	GO:0010374 stomatal complex development
	GO:0010310 regulation of hydrogen peroxide metabolic process
	GO:0009751 response to salicylic acid stimulus
	GO:0009626 plant-type hypersensitive response
	GO:0009863 salicylic acid mediated signaling pathway
	GO:0009862 systemic acquired resistance, salicylic acid mediated signaling pathway
	GO:0005634 nucleus
	GO:0009738 abscisic acid mediated signaling pathway
	GO:0009867 jasmonic acid mediated signaling pathway
	GO:0009574 preprophase band
	GO:0009864 induced systemic resistance, jasmonic acid mediated signaling pathway
	GO:0004707 MAP kinase activity
	GO:0004674 protein serine/threonine kinase activity
	GO:0016740 transferase activity
	GO:0051301 cell division
	GO:0004672 protein kinase activity
	GO:0023014 signal transmission via phosphorylation event
	GO:0043069 negative regulation of programmed cell death
	GO:0005524 ATP binding
	GO:0005737 cytoplasm
	GO:0006468 protein amino acid phosphorylation
	GO:0019684 photosynthesis, light reaction
	GO:0000166 nucleotide binding
	GO:0016301 kinase activity
	GO:0016310 phosphorylation
	GO:0006952 defense response
	GO:0006950 response to stress
	GO:0009733 response to auxin stimulus
	GO:0006970 response to osmotic stress
	GO:0010229 inflorescence development
	GO:0009409 response to cold
	GO:0009737 response to abscisic acid stimulus
	GO:0010224 response to UV-B
	GO:0051707 response to other organism
	GO:0006979 response to oxidative stress
	GO:0010200 response to chitin
	GO:0050832 defense response to fungus
	GO:0009524 phragmoplast
	GO:0010363 regulation of plant-type hypersensitive response
	GO:0030968 endoplasmic reticulum unfolded protein response
	GO:0042542 response to hydrogen peroxide
	GO:0080136 priming of cellular response to stress
	GO:0016772 transferase activity, transferring phosphorus-containing groups
	GO:0009814 defense response, incompatible interaction
	GO:0005802 trans-Golgi network
	GO:0043900 regulation of multi-organism process
	GO:0009723 response to ethylene stimulus
	GO:0006355 regulation of transcription, DNA-dependent
	GO:0007154 cell communication
	GO:0048364 root development
	GO:0005515 protein binding
	GO:0009873 ethylene mediated signaling pathway
	GO:0009743 response to carbohydrate stimulus
	GO:0009611 response to wounding
	GO:0007165 signal transduction
---	---
Solyc01g110000	GO:0009664 plant-type cell wall organization
	GO:0006598 polyamine catabolic process
	GO:0005975 carbohydrate metabolic process
	GO:0016787 hydrolase activity
	GO:0042398 cellular amino acid derivative biosynthetic process
	GO:0010075 regulation of meristem growth
	GO:0030246 carbohydrate binding
	GO:0016798 hydrolase activity, acting on glycosyl bonds
	GO:0048046 apoplast
	GO:0016023 cytoplasmic membrane-bounded vesicle
	GO:0005576 extracellular region
	GO:0004565 beta-galactosidase activity
	GO:0008152 metabolic process
	GO:0004553 hydrolase activity, hydrolyzing O-glycosyl compounds
	GO:0009698 phenylpropanoid metabolic process
	GO:0009832 plant-type cell wall biogenesis
---	---
Solyc07g042260	GO:0009733 response to auxin stimulus
	GO:0010583 response to cyclopentenone
	GO:0010311 lateral root formation
	GO:0048765 root hair cell differentiation
	GO:0045010 actin nucleation
	GO:0009734 auxin mediated signaling pathway
	GO:0003700 transcription factor activity
	GO:0009725 response to hormone stimulus
	GO:0005634 nucleus
	GO:0009741 response to brassinosteroid stimulus
	GO:0043565 sequence-specific DNA binding
	GO:0006355 regulation of transcription, DNA-dependent
	GO:0009723 response to ethylene stimulus
	GO:0048366 leaf development
	GO:0010090 trichome morphogenesis
	GO:0006351 transcription, DNA-dependent
	GO:0071555 cell wall organization
	GO:0003677 DNA binding
	GO:0007155 cell adhesion
	GO:0046983 protein dimerization activity
	GO:0048527 lateral root development
---	---
Solyc03g120990	GO:0006633 fatty acid biosynthetic process
	GO:0004470 malic enzyme activity
	GO:0051289 protein homotetramerization
	GO:0051287 NAD or NADH binding
	GO:0008948 oxaloacetate decarboxylase activity
	GO:0008270 zinc ion binding
	GO:0016491 oxidoreductase activity
	GO:0005737 cytoplasm
	GO:0009536 plastid
	GO:0009860 pollen tube growth
	GO:0051260 protein homooligomerization
	GO:0004471 malate dehydrogenase (decarboxylating) activity
	GO:0046872 metal ion binding
	GO:0042803 protein homodimerization activity
	GO:0009827 plant-type cell wall modification
	GO:0055114 oxidation reduction
	GO:0009507 chloroplast
	GO:0007010 cytoskeleton organization
	GO:0004473 malate dehydrogenase (oxaloacetate-decarboxylating) (NADP+) activity
	GO:0005829 cytosol
	GO:0050897 cobalt ion binding
	GO:0010498 proteasomal protein catabolic process
	GO:0006094 gluconeogenesis
	GO:0006108 malate metabolic process
---	---
Solyc02g093130	GO:0003700 transcription factor activity
	GO:0005634 nucleus
	GO:0003677 DNA binding
	GO:0006355 regulation of transcription, DNA-dependent
	GO:0006351 transcription, DNA-dependent
	GO:0009873 ethylene mediated signaling pathway
---	---
Solyc02g081170	GO:0009535 chloroplast thylakoid membrane
	GO:0009534 chloroplast thylakoid
	GO:0009536 plastid
	GO:0009737 response to abscisic acid stimulus
	GO:0009570 chloroplast stroma
	GO:0005634 nucleus
	GO:0016020 membrane
	GO:0031977 thylakoid lumen
	GO:0005198 structural molecule activity
	GO:0010205 photoinhibition
	GO:0006950 response to stress
	GO:0009409 response to cold
	GO:0009579 thylakoid
	GO:0010319 stromule
	GO:0009507 chloroplast
---	---
Solyc07g040720	GO:0005737 cytoplasm
	GO:0004674 protein serine/threonine kinase activity
	GO:0006468 protein amino acid phosphorylation
	GO:0042546 cell wall biogenesis
	GO:0006487 protein amino acid N-linked glycosylation
	GO:0016310 phosphorylation
	GO:0005634 nucleus
	GO:0016301 kinase activity
	GO:0000166 nucleotide binding
	GO:0044036 cell wall macromolecule metabolic process
	GO:0016740 transferase activity
	GO:0004712 protein serine/threonine/tyrosine kinase activity
	GO:0004672 protein kinase activity
	GO:0005886 plasma membrane
	GO:0016772 transferase activity, transferring phosphorus-containing groups
	GO:0005524 ATP binding
	GO:0009506 plasmodesma
	GO:0007165 signal transduction
---	---
Solyc12g089180	GO:0022891 substrate-specific transmembrane transporter activity
	GO:0005794 Golgi apparatus
	GO:0006810 transport
	GO:0005351 sugar:hydrogen symporter activity
	GO:0009753 response to jasmonic acid stimulus
	GO:0005773 vacuole
	GO:0005215 transporter activity
	GO:0016021 integral to membrane
	GO:0016020 membrane
	GO:0008643 carbohydrate transport
	GO:0009694 jasmonic acid metabolic process
	GO:0042593 glucose homeostasis
	GO:0022857 transmembrane transporter activity
	GO:0005774 vacuolar membrane
	GO:0055085 transmembrane transport
	GO:0010030 positive regulation of seed germination
	GO:0009705 plant-type vacuole membrane
---	---
Solyc02g021440	GO:0005267 potassium channel activity
	GO:0009738 abscisic acid mediated signaling pathway
	GO:0016310 phosphorylation
	GO:0043266 regulation of potassium ion transport
	GO:0055075 potassium ion homeostasis
	GO:0007165 signal transduction
	GO:0009414 response to water deprivation
	GO:0009651 response to salt stress
	GO:0010107 potassium ion import
	GO:0005737 cytoplasm
	GO:0009536 plastid
	GO:0005634 nucleus
	GO:0016020 membrane
	GO:0051365 cellular response to potassium ion starvation
	GO:0009611 response to wounding
	GO:0005739 mitochondrion
	GO:0000166 nucleotide binding
	GO:0004674 protein serine/threonine kinase activity
	GO:0016740 transferase activity
	GO:0004672 protein kinase activity
	GO:0019375 galactolipid biosynthetic process
	GO:0007584 response to nutrient
	GO:0005524 ATP binding
	GO:0006468 protein amino acid phosphorylation
	GO:0006810 transport
	GO:0019722 calcium-mediated signaling
	GO:0006813 potassium ion transport
	GO:0006811 ion transport
	GO:0016301 kinase activity
	GO:0010118 stomatal movement
	GO:0005886 plasma membrane
	GO:0009409 response to cold
	GO:0042631 cellular response to water deprivation
	GO:0000911 cytokinesis by cell plate formation
	GO:0016772 transferase activity, transferring phosphorus-containing groups
	GO:0005829 cytosol
	GO:0009723 response to ethylene stimulus
	GO:0010555 response to mannitol stimulus
	GO:0016036 cellular response to phosphate starvation
	GO:0005515 protein binding
---	---
Solyc04g005910	GO:0016310 phosphorylation
	GO:0009825 multidimensional cell growth
	GO:0009736 cytokinin mediated signaling pathway
	GO:0071555 cell wall organization
	GO:0016023 cytoplasmic membrane-bounded vesicle
	GO:0016021 integral to membrane
	GO:0016020 membrane
	GO:0043481 anthocyanin accumulation in tissues in response to UV light
	GO:0000166 nucleotide binding
	GO:0004674 protein serine/threonine kinase activity
	GO:0016740 transferase activity
	GO:0004672 protein kinase activity
	GO:0005524 ATP binding
	GO:0006468 protein amino acid phosphorylation
	GO:0048767 root hair elongation
	GO:0005515 protein binding
	GO:0016301 kinase activity
	GO:0000271 polysaccharide biosynthetic process
	GO:0010817 regulation of hormone levels
	GO:0006952 defense response
	GO:0005886 plasma membrane
	GO:0051607 defense response to virus
	GO:0010075 regulation of meristem growth
	GO:0016772 transferase activity, transferring phosphorus-containing groups
	GO:0009932 cell tip growth
	GO:0016032 viral reproduction
---	---
Solyc01g108280	GO:0006636 unsaturated fatty acid biosynthetic process
	GO:0016310 phosphorylation
	GO:0042744 hydrogen peroxide catabolic process
	GO:0010029 regulation of seed germination
	GO:0042742 defense response to bacterium
	GO:0010359 regulation of anion channel activity
	GO:0009651 response to salt stress
	GO:0005737 cytoplasm
	GO:0009414 response to water deprivation
	GO:0009737 response to abscisic acid stimulus
	GO:0040007 growth
	GO:0005634 nucleus
	GO:0009738 abscisic acid mediated signaling pathway
	GO:0005985 sucrose metabolic process
	GO:0000166 nucleotide binding
	GO:0004674 protein serine/threonine kinase activity
	GO:0016740 transferase activity
	GO:0004672 protein kinase activity
	GO:0005524 ATP binding
	GO:0006468 protein amino acid phosphorylation
	GO:0070300 phosphatidic acid binding
	GO:0016301 kinase activity
	GO:0006952 defense response
	GO:0019903 protein phosphatase binding
	GO:0010119 regulation of stomatal movement
	GO:0010118 stomatal movement
	GO:0009789 positive regulation of abscisic acid mediated signaling pathway
	GO:0016772 transferase activity, transferring phosphorus-containing groups
	GO:0005829 cytosol
	GO:0009931 calcium-dependent protein serine/threonine kinase activity
	GO:0048366 leaf development
	GO:0019432 triglyceride biosynthetic process
	GO:0005515 protein binding
	GO:0006970 response to osmotic stress
	GO:0048527 lateral root development
	GO:0009739 response to gibberellin stimulus
---	---
Solyc10g046970	GO:0009536 plastid
	GO:0006888 ER to Golgi vesicle-mediated transport
	GO:0006355 regulation of transcription, DNA-dependent
	GO:0003700 transcription factor activity
	GO:0009620 response to fungus
	GO:0005634 nucleus
	GO:0016567 protein ubiquitination
	GO:0010359 regulation of anion channel activity
	GO:0005886 plasma membrane
	GO:0043090 amino acid import
	GO:0005829 cytosol
---	---
Solyc07g049550	GO:0009595 detection of biotic stimulus
	GO:0009815 1-aminocyclopropane-1-carboxylate oxidase activity
	GO:0005783 endoplasmic reticulum
	GO:0009867 jasmonic acid mediated signaling pathway
	GO:0006612 protein targeting to membrane
	GO:0031348 negative regulation of defense response
	GO:0009697 salicylic acid biosynthetic process
	GO:0042742 defense response to bacterium
	GO:0009693 ethylene biosynthetic process
	GO:0009835 ripening
	GO:0009651 response to salt stress
	GO:0006096 glycolysis
	GO:0016491 oxidoreductase activity
	GO:0031418 L-ascorbic acid binding
	GO:0010310 regulation of hydrogen peroxide metabolic process
	GO:0016706 oxidoreductase activity, acting on paired donors, with incorporation or reduction of molecular oxygen, 2-oxoglutarate as one donor, and incorporation of one atom each of oxygen into both donors
	GO:0009862 systemic acquired resistance, salicylic acid mediated signaling pathway
	GO:0000165 MAPKKK cascade
	GO:0009611 response to wounding
	GO:0010030 positive regulation of seed germination
	GO:0005886 plasma membrane
	GO:0046686 response to cadmium ion
	GO:0046872 metal ion binding
	GO:0005794 Golgi apparatus
	GO:0071398 cellular response to fatty acid
	GO:0007030 Golgi organization
	GO:0006952 defense response
	GO:0043900 regulation of multi-organism process
	GO:0030003 cellular cation homeostasis
	GO:0006972 hyperosmotic response
	GO:0009266 response to temperature stimulus
	GO:0009506 plasmodesma
	GO:0010200 response to chitin
	GO:0071281 cellular response to iron ion
	GO:0055114 oxidation reduction
	GO:0005507 copper ion binding
	GO:0070838 divalent metal ion transport
	GO:0010363 regulation of plant-type hypersensitive response
	GO:0050832 defense response to fungus
	GO:0009620 response to fungus
	GO:0005829 cytosol
	GO:0009727 detection of ethylene stimulus
	GO:0006833 water transport
	GO:0009805 coumarin biosynthetic process
	GO:0019344 cysteine biosynthetic process
	GO:0005618 cell wall
---	---
Solyc04g076280	GO:0009965 leaf morphogenesis
	GO:0000165 MAPKKK cascade
	GO:0006612 protein targeting to membrane
	GO:0031348 negative regulation of defense response
	GO:0048481 ovule development
	GO:0042803 protein homodimerization activity
	GO:0007275 multicellular organismal development
	GO:0010582 floral meristem determinacy
	GO:0043565 sequence-specific DNA binding
	GO:0010310 regulation of hydrogen peroxide metabolic process
	GO:0009556 microsporogenesis
	GO:0000900 translation repressor activity, nucleic acid binding
	GO:0009862 systemic acquired resistance, salicylic acid mediated signaling pathway
	GO:0005634 nucleus
	GO:0009617 response to bacterium
	GO:0009867 jasmonic acid mediated signaling pathway
	GO:0048510 regulation of timing of transition from vegetative to reproductive phase
	GO:0009908 flower development
	GO:0048438 floral whorl development
	GO:0005737 cytoplasm
	GO:0052543 callose deposition in cell wall
	GO:0000060 protein import into nucleus, translocation
	GO:0006417 regulation of translation
	GO:0045892 negative regulation of transcription, DNA-dependent
	GO:0045893 positive regulation of transcription, DNA-dependent
	GO:0009266 response to temperature stimulus
	GO:0010076 maintenance of floral meristem identity
	GO:0010363 regulation of plant-type hypersensitive response
	GO:0003677 DNA binding
	GO:0035304 regulation of protein amino acid dephosphorylation
	GO:0010220 positive regulation of vernalization response
	GO:0009742 brassinosteroid mediated signaling pathway
	GO:0010077 maintenance of inflorescence meristem identity
	GO:0003700 transcription factor activity
	GO:0009910 negative regulation of flower development
	GO:0006355 regulation of transcription, DNA-dependent
	GO:0006351 transcription, DNA-dependent
	GO:0005515 protein binding
	GO:0017148 negative regulation of translation
	GO:0030154 cell differentiation
	GO:0046983 protein dimerization activity
	GO:0046982 protein heterodimerization activity
	GO:0009739 response to gibberellin stimulus
---	---
Solyc06g053930	GO:0005737 cytoplasm
	GO:0046872 metal ion binding
	GO:0048193 Golgi vesicle transport
	GO:0005773 vacuole
	GO:0019722 calcium-mediated signaling
	GO:0009612 response to mechanical stimulus
	GO:0005774 vacuolar membrane
	GO:0005513 detection of calcium ion
	GO:0030048 actin filament-based movement
	GO:0005509 calcium ion binding
	GO:0005515 protein binding
	GO:0005886 plasma membrane
	GO:0051646 mitochondrion localization
	GO:0051645 Golgi localization
	GO:0060151 peroxisome localization
---	---
Solyc03g123370	GO:0009733 response to auxin stimulus
	GO:0015969 guanosine tetraphosphate metabolic process
	GO:0008728 GTP diphosphokinase activity
	GO:0009737 response to abscisic acid stimulus
	GO:0009753 response to jasmonic acid stimulus
	GO:0003824 catalytic activity
	GO:0009620 response to fungus
	GO:0009738 abscisic acid mediated signaling pathway
	GO:0009611 response to wounding
	GO:0009723 response to ethylene stimulus
	GO:0009695 jasmonic acid biosynthetic process
	GO:0007165 signal transduction
	GO:0009414 response to water deprivation
	GO:0042538 hyperosmotic salinity response
	GO:0009507 chloroplast
---	---
Solyc06g035960	GO:0005737 cytoplasm
	GO:0048046 apoplast
	GO:0010214 seed coat development
	GO:0010167 response to nitrate
	GO:0033611 oxalate catabolic process
	GO:0015706 nitrate transport
	GO:0010030 positive regulation of seed germination
	GO:0009570 chloroplast stroma
	GO:0050203 oxalate-CoA ligase activity
	GO:0009506 plasmodesma
	GO:0000166 nucleotide binding
	GO:0050832 defense response to fungus
	GO:0003824 catalytic activity
	GO:0005524 ATP binding
	GO:0008152 metabolic process
	GO:0046686 response to cadmium ion
	GO:0016874 ligase activity
	GO:0046482 para-aminobenzoic acid metabolic process
	GO:0009507 chloroplast
---	---
Solyc02g067080	GO:0042732 D-xylose metabolic process
	GO:0007033 vacuole organization
	GO:0009744 response to sucrose stimulus
	GO:0005975 carbohydrate metabolic process
	GO:0052546 cell wall pectin metabolic process
	GO:0016616 oxidoreductase activity, acting on the CH-OH group of donors, NAD or NADP as acceptor
	GO:0005618 cell wall
	GO:0051287 NAD or NADH binding
	GO:0005829 cytosol
	GO:0016491 oxidoreductase activity
	GO:0007030 Golgi organization
	GO:0009749 response to glucose stimulus
	GO:0048046 apoplast
	GO:0016023 cytoplasmic membrane-bounded vesicle
	GO:0006065 UDP-glucuronate biosynthetic process
	GO:0048767 root hair elongation
	GO:0003979 UDP-glucose 6-dehydrogenase activity
	GO:0006007 glucose catabolic process
	GO:0005634 nucleus
	GO:0055114 oxidation reduction
	GO:0009750 response to fructose stimulus
---	---
Solyc04g077210	GO:0043565 sequence-specific DNA binding
	GO:0003700 transcription factor activity
	GO:0005634 nucleus
	GO:0006355 regulation of transcription, DNA-dependent
	GO:0006351 transcription, DNA-dependent
	GO:0003677 DNA binding
---	---
Solyc10g079130	GO:0009738 abscisic acid mediated signaling pathway
	GO:0000165 MAPKKK cascade
	GO:0006612 protein targeting to membrane
	GO:0009611 response to wounding
	GO:0031348 negative regulation of defense response
	GO:0004698 calcium-dependent protein kinase C activity
	GO:0007165 signal transduction
	GO:0009414 response to water deprivation
	GO:0007154 cell communication
	GO:0009651 response to salt stress
	GO:0005737 cytoplasm
	GO:0042538 hyperosmotic salinity response
	GO:0009753 response to jasmonic acid stimulus
	GO:0009863 salicylic acid mediated signaling pathway
	GO:0009862 systemic acquired resistance, salicylic acid mediated signaling pathway
	GO:0005634 nucleus
	GO:0016020 membrane
	GO:0009867 jasmonic acid mediated signaling pathway
	GO:0009963 positive regulation of flavonoid biosynthetic process
	GO:0000166 nucleotide binding
	GO:0004674 protein serine/threonine kinase activity
	GO:0016740 transferase activity
	GO:0005509 calcium ion binding
	GO:0004672 protein kinase activity
	GO:0046872 metal ion binding
	GO:0043069 negative regulation of programmed cell death
	GO:0005524 ATP binding
	GO:0009733 response to auxin stimulus
	GO:0006468 protein amino acid phosphorylation
	GO:0016301 kinase activity
	GO:0016310 phosphorylation
	GO:0050832 defense response to fungus
	GO:0005886 plasma membrane
	GO:0009409 response to cold
	GO:0009737 response to abscisic acid stimulus
	GO:0009506 plasmodesma
	GO:0010200 response to chitin
	GO:0010363 regulation of plant-type hypersensitive response
	GO:0030968 endoplasmic reticulum unfolded protein response
	GO:0016772 transferase activity, transferring phosphorus-containing groups
	GO:0009723 response to ethylene stimulus
	GO:0005515 protein binding
---	---
Solyc01g105280	GO:0016787 hydrolase activity
	GO:0016311 dephosphorylation
	GO:0004721 phosphoprotein phosphatase activity
	GO:0003824 catalytic activity
	GO:0002237 response to molecule of bacterial origin
	GO:0009627 systemic acquired resistance
	GO:0008152 metabolic process
	GO:0005886 plasma membrane
	GO:0046872 metal ion binding
	GO:0031347 regulation of defense response
---	---
Solyc11g010100	GO:0005794 Golgi apparatus
	GO:0006810 transport
	GO:0016023 cytoplasmic membrane-bounded vesicle
	GO:0016020 membrane
	GO:0000166 nucleotide binding
	GO:0019900 kinase binding
	GO:0032588 trans-Golgi network membrane
	GO:0032456 endocytic recycling
	GO:0005886 plasma membrane
	GO:0015031 protein transport
	GO:0007264 small GTPase mediated signal transduction
	GO:0005768 endosome
	GO:0031901 early endosome membrane
	GO:0005525 GTP binding
---	---
Solyc01g091470	GO:0009733 response to auxin stimulus
	GO:0048440 carpel development
	GO:0009741 response to brassinosteroid stimulus
	GO:0000041 transition metal ion transport
	GO:0005654 nucleoplasm
	GO:0045892 negative regulation of transcription, DNA-dependent
	GO:0010359 regulation of anion channel activity
	GO:0003677 DNA binding
	GO:0048653 anther development
---	---
Solyc11g011920	GO:0006520 cellular amino acid metabolic process
	GO:0015706 nitrate transport
	GO:0006612 protein targeting to membrane
	GO:0019752 carboxylic acid metabolic process
	GO:0006807 nitrogen compound metabolic process
	GO:0030170 pyridoxal phosphate binding
	GO:0010359 regulation of anion channel activity
	GO:0009651 response to salt stress
	GO:0009536 plastid
	GO:0009750 response to fructose stimulus
	GO:0005634 nucleus
	GO:0000041 transition metal ion transport
	GO:0009963 positive regulation of flavonoid biosynthetic process
	GO:0046686 response to cadmium ion
	GO:0048767 root hair elongation
	GO:0003824 catalytic activity
	GO:0006833 water transport
	GO:0010167 response to nitrate
	GO:0006970 response to osmotic stress
	GO:0030003 cellular cation homeostasis
	GO:0070838 divalent metal ion transport
	GO:0010363 regulation of plant-type hypersensitive response
	GO:0005829 cytosol
	GO:0016831 carboxy-lyase activity
	GO:0004351 glutamate decarboxylase activity
	GO:0006536 glutamate metabolic process
	GO:0005516 calmodulin binding
	GO:0016829 lyase activity
---	---
Solyc12g055750	GO:0016020 membrane
	GO:0006612 protein targeting to membrane
	GO:0006862 nucleotide transport
	GO:0006820 anion transport
	GO:0006828 manganese ion transport
	GO:0043269 regulation of ion transport
	GO:0006888 ER to Golgi vesicle-mediated transport
	GO:0005773 vacuole
	GO:0016021 integral to membrane
	GO:0000041 transition metal ion transport
	GO:0006882 cellular zinc ion homeostasis
	GO:0005774 vacuolar membrane
	GO:0015691 cadmium ion transport
	GO:0015696 ammonium transport
	GO:0043069 negative regulation of programmed cell death
	GO:0015672 monovalent inorganic cation transport
	GO:0015297 antiporter activity
	GO:0008324 cation transmembrane transporter activity
	GO:0006812 cation transport
	GO:0006811 ion transport
	GO:0006810 transport
	GO:0006816 calcium ion transport
	GO:0034220 ion transmembrane transport
	GO:0015802 basic amino acid transport
	GO:0055085 transmembrane transport
	GO:0043090 amino acid import
	GO:0010363 regulation of plant-type hypersensitive response
	GO:0070588 calcium ion transmembrane transport
	GO:0009624 response to nematode
	GO:0009705 plant-type vacuole membrane
	GO:0015369 calcium:hydrogen antiporter activity
---	---
Solyc11g020610	GO:0016020 membrane
	GO:0016798 hydrolase activity, acting on glycosyl bonds
	GO:0005737 cytoplasm
	GO:0009805 coumarin biosynthetic process
	GO:0005634 nucleus
	GO:0006520 cellular amino acid metabolic process
	GO:0009611 response to wounding
	GO:0005987 sucrose catabolic process
	GO:0004564 beta-fructofuranosidase activity
	GO:0046686 response to cadmium ion
	GO:0016787 hydrolase activity
	GO:0033926 glycopeptide alpha-N-acetylgalactosaminidase activity
	GO:0003824 catalytic activity
	GO:0006970 response to osmotic stress
	GO:0008152 metabolic process
	GO:0005886 plasma membrane
	GO:0005975 carbohydrate metabolic process
	GO:0010075 regulation of meristem growth
	GO:0005829 cytosol
	GO:0042542 response to hydrogen peroxide
	GO:0048364 root development
	GO:0005515 protein binding
	GO:0004575 sucrose alpha-glucosidase activity
---	---
Solyc01g111500	GO:0006355 regulation of transcription, DNA-dependent
	GO:0005634 nucleus
	GO:0003682 chromatin binding
	GO:0003677 DNA binding
---	---
Solyc04g081570	GO:0006457 protein folding
	GO:0005783 endoplasmic reticulum
	GO:0005886 plasma membrane
	GO:0005788 endoplasmic reticulum lumen
	GO:0048046 apoplast
	GO:0051082 unfolded protein binding
	GO:0009414 response to water deprivation
	GO:0009651 response to salt stress
	GO:0000166 nucleotide binding
	GO:0006096 glycolysis
	GO:0006094 gluconeogenesis
	GO:0005773 vacuole
	GO:0005634 nucleus
	GO:0016020 membrane
	GO:0005739 mitochondrion
	GO:0005774 vacuolar membrane
	GO:0046686 response to cadmium ion
	GO:0005524 ATP binding
	GO:0009306 protein secretion
	GO:0006833 water transport
	GO:0006972 hyperosmotic response
	GO:0009266 response to temperature stimulus
	GO:0009409 response to cold
	GO:0009408 response to heat
	GO:0009644 response to high light intensity
	GO:0009506 plasmodesma
	GO:0009507 chloroplast
	GO:0007030 Golgi organization
	GO:0010075 regulation of meristem growth
	GO:0042542 response to hydrogen peroxide
	GO:0006950 response to stress
	GO:0006499 N-terminal protein myristoylation
	GO:0016023 cytoplasmic membrane-bounded vesicle
	GO:0009934 regulation of meristem structural organization
	GO:0034976 response to endoplasmic reticulum stress
---	---
Solyc10g050160	GO:0006598 polyamine catabolic process
	GO:0032259 methylation
	GO:0009809 lignin biosynthetic process
	GO:0008171 O-methyltransferase activity
	GO:0009805 coumarin biosynthetic process
	GO:0009611 response to wounding
	GO:0009963 positive regulation of flavonoid biosynthetic process
	GO:0042398 cellular amino acid derivative biosynthetic process
	GO:0016740 transferase activity
	GO:0019344 cysteine biosynthetic process
	GO:0008168 methyltransferase activity
	GO:0046686 response to cadmium ion
	GO:0042409 caffeoyl-CoA O-methyltransferase activity
	GO:0046872 metal ion binding
	GO:0009698 phenylpropanoid metabolic process
	GO:0009699 phenylpropanoid biosynthetic process
---	---
Solyc07g007870	GO:0006633 fatty acid biosynthetic process
	GO:0006631 fatty acid metabolic process
	GO:0009867 jasmonic acid mediated signaling pathway
	GO:0009694 jasmonic acid metabolic process
	GO:0009695 jasmonic acid biosynthetic process
	GO:0007165 signal transduction
	GO:0009414 response to water deprivation
	GO:0016491 oxidoreductase activity
	GO:0005737 cytoplasm
	GO:0016629 12-oxophytodienoate reductase activity
	GO:0016628 oxidoreductase activity, acting on the CH-CH group of donors, NAD or NADP as acceptor
	GO:0009753 response to jasmonic acid stimulus
	GO:0009738 abscisic acid mediated signaling pathway
	GO:0005777 peroxisome
	GO:0009611 response to wounding
	GO:0006569 tryptophan catabolic process
	GO:0010181 FMN binding
	GO:0009733 response to auxin stimulus
	GO:0006629 lipid metabolic process
	GO:0009684 indoleacetic acid biosynthetic process
	GO:0003824 catalytic activity
	GO:0042538 hyperosmotic salinity response
	GO:0055114 oxidation reduction
	GO:0031408 oxylipin biosynthetic process
	GO:0009620 response to fungus
	GO:0005829 cytosol
	GO:0009723 response to ethylene stimulus
	GO:0010193 response to ozone
---	---
Solyc02g069090	GO:0016049 cell growth
	GO:0000902 cell morphogenesis
	GO:0006635 fatty acid beta-oxidation
	GO:0048193 Golgi vesicle transport
	GO:0005773 vacuole
	GO:0005829 cytosol
	GO:0050790 regulation of catalytic activity
	GO:0004197 cysteine-type endopeptidase activity
	GO:0006508 proteolysis
	GO:0008233 peptidase activity
	GO:0008234 cysteine-type peptidase activity
	GO:0010162 seed dormancy
---	---
Solyc02g090890	GO:0004497 monooxygenase activity
	GO:0009414 response to water deprivation
	GO:0009408 response to heat
	GO:0016491 oxidoreductase activity
	GO:0009535 chloroplast thylakoid membrane
	GO:0009941 chloroplast envelope
	GO:0009536 plastid
	GO:0009737 response to abscisic acid stimulus
	GO:0016020 membrane
	GO:0022900 electron transport chain
	GO:0031969 chloroplast membrane
	GO:0009579 thylakoid
	GO:0009688 abscisic acid biosynthetic process
	GO:0016123 xanthophyll biosynthetic process
	GO:0006725 cellular aromatic compound metabolic process
	GO:0006950 response to stress
	GO:0008152 metabolic process
	GO:0010114 response to red light
	GO:0055114 oxidation reduction
	GO:0009507 chloroplast
	GO:0009540 zeaxanthin epoxidase activity
	GO:0050891 multicellular organismal water homeostasis
---	---
Solyc03g095620	GO:0015996 chlorophyll catabolic process
	GO:0009536 plastid
	GO:0009507 chloroplast
	GO:0016310 phosphorylation
	GO:0010287 plastoglobule
	GO:0016301 kinase activity
	GO:0005739 mitochondrion
	GO:0000166 nucleotide binding
	GO:0016740 transferase activity
	GO:0005524 ATP binding
	GO:0008152 metabolic process
	GO:0016772 transferase activity, transferring phosphorus-containing groups
	GO:0000023 maltose metabolic process
	GO:0043085 positive regulation of catalytic activity
	GO:0019252 starch biosynthetic process
---	---
Solyc03g115740	GO:0006007 glucose catabolic process
	GO:0005794 Golgi apparatus
	GO:0005802 trans-Golgi network
	GO:0048767 root hair elongation
	GO:0016757 transferase activity, transferring glycosyl groups
	GO:0016021 integral to membrane
	GO:0016020 membrane
	GO:0000139 Golgi membrane
	GO:0016740 transferase activity
	GO:0005515 protein binding
	GO:0016758 transferase activity, transferring hexosyl groups
	GO:0033843 xyloglucan 6-xylosyltransferase activity
	GO:0005768 endosome
	GO:0010411 xyloglucan metabolic process
---	---
Solyc12g088400	GO:0009414 response to water deprivation
	GO:0009695 jasmonic acid biosynthetic process
	GO:0007165 signal transduction
	GO:0035264 multicellular organism growth
	GO:0003677 DNA binding
	GO:0009651 response to salt stress
	GO:0015979 photosynthesis
	GO:0009733 response to auxin stimulus
	GO:0043565 sequence-specific DNA binding
	GO:0042538 hyperosmotic salinity response
	GO:0009753 response to jasmonic acid stimulus
	GO:0005634 nucleus
	GO:0009738 abscisic acid mediated signaling pathway
	GO:0009611 response to wounding
	GO:0009612 response to mechanical stimulus
	GO:0046872 metal ion binding
	GO:0003676 nucleic acid binding
	GO:0055062 phosphate ion homeostasis
	GO:0002679 respiratory burst during defense response
	GO:0045892 negative regulation of transcription, DNA-dependent
	GO:0009409 response to cold
	GO:0009737 response to abscisic acid stimulus
	GO:0010117 photoprotection
	GO:0009644 response to high light intensity
	GO:0006979 response to oxidative stress
	GO:0010200 response to chitin
	GO:0003700 transcription factor activity
	GO:0009620 response to fungus
	GO:0009723 response to ethylene stimulus
	GO:0006355 regulation of transcription, DNA-dependent
	GO:0006351 transcription, DNA-dependent
	GO:0009873 ethylene mediated signaling pathway
---	---
Solyc11g006090	GO:0009733 response to auxin stimulus
	GO:0048440 carpel development
	GO:0009741 response to brassinosteroid stimulus
	GO:0000041 transition metal ion transport
	GO:0005654 nucleoplasm
	GO:0045892 negative regulation of transcription, DNA-dependent
	GO:0010359 regulation of anion channel activity
	GO:0003677 DNA binding
	GO:0048653 anther development
---	---
Solyc08g075540	GO:0031930 mitochondrial signaling pathway
	GO:0016021 integral to membrane
	GO:0016020 membrane
	GO:0009916 alternative oxidase activity
	GO:0005739 mitochondrion
	GO:0005743 mitochondrial inner membrane
	GO:0045333 cellular respiration
	GO:0005515 protein binding
	GO:0009409 response to cold
	GO:0070469 respiratory chain
	GO:0046872 metal ion binding
	GO:0055114 oxidation reduction
	GO:0016491 oxidoreductase activity
---	---
Solyc10g005630	GO:0006468 protein amino acid phosphorylation
	GO:0030968 endoplasmic reticulum unfolded protein response
	GO:0004674 protein serine/threonine kinase activity
	GO:0009863 salicylic acid mediated signaling pathway
	GO:0016310 phosphorylation
	GO:0045087 innate immune response
	GO:0016301 kinase activity
	GO:0009627 systemic acquired resistance
	GO:0031348 negative regulation of defense response
	GO:0009697 salicylic acid biosynthetic process
	GO:0004672 protein kinase activity
	GO:0016772 transferase activity, transferring phosphorus-containing groups
	GO:0046777 protein amino acid autophosphorylation
	GO:0005524 ATP binding
---	---
Solyc04g014470	GO:0003700 transcription factor activity
	GO:0006355 regulation of transcription, DNA-dependent
	GO:0005634 nucleus
	GO:0003682 chromatin binding
	GO:0003677 DNA binding
---	---
Solyc01g057910	GO:0009830 cell wall modification during abscission
	GO:0009737 response to abscisic acid stimulus
	GO:0003700 transcription factor activity
	GO:0005634 nucleus
	GO:0009651 response to salt stress
	GO:0006355 regulation of transcription, DNA-dependent
	GO:0003677 DNA binding
	GO:0046686 response to cadmium ion
	GO:0009751 response to salicylic acid stimulus
	GO:0003682 chromatin binding
---	---
Solyc01g095970	GO:0009793 embryonic development ending in seed dormancy
	GO:0043424 protein histidine kinase binding
	GO:0000166 nucleotide binding
	GO:0005874 microtubule
	GO:0007049 cell cycle
	GO:0032880 regulation of protein localization
	GO:0005737 cytoplasm
	GO:0009536 plastid
	GO:0005773 vacuole
	GO:0005774 vacuolar membrane
	GO:0009920 cell plate formation involved in plant-type cell wall biogenesis
	GO:0051301 cell division
	GO:0005525 GTP binding
	GO:0016787 hydrolase activity
	GO:0003924 GTPase activity
	GO:0030276 clathrin binding
	GO:0008152 metabolic process
	GO:0005886 plasma membrane
	GO:0006184 GTP catabolic process
	GO:0009504 cell plate
	GO:0009506 plasmodesma
	GO:0000911 cytokinesis by cell plate formation
	GO:0009524 phragmoplast
	GO:0009535 chloroplast thylakoid membrane
	GO:0010051 xylem and phloem pattern formation
	GO:0010091 trichome branching
	GO:0005829 cytosol
	GO:0005856 cytoskeleton
	GO:0005515 protein binding
---	---
Solyc07g005130	GO:0016787 hydrolase activity
	GO:0009860 pollen tube growth
	GO:0010089 xylem development
	GO:0008152 metabolic process
	GO:0044036 cell wall macromolecule metabolic process
---	---
Solyc06g071100	GO:0033044 regulation of chromosome organization
	GO:0045132 meiotic chromosome segregation
	GO:0042138 meiotic DNA double-strand break formation
	GO:0044036 cell wall macromolecule metabolic process
	GO:0016887 ATPase activity
	GO:0009651 response to salt stress
	GO:0007062 sister chromatid cohesion
	GO:0015992 proton transport
	GO:0010089 xylem development
	GO:0016021 integral to membrane
	GO:0016020 membrane
	GO:0007129 synapsis
	GO:0006200 ATP catabolic process
	GO:0000166 nucleotide binding
	GO:0046872 metal ion binding
	GO:0015672 monovalent inorganic cation transport
	GO:0005524 ATP binding
	GO:0016787 hydrolase activity
	GO:0006812 cation transport
	GO:0006811 ion transport
	GO:0006810 transport
	GO:0034220 ion transmembrane transport
	GO:0005886 plasma membrane
	GO:0007059 chromosome segregation
	GO:0007131 reciprocal meiotic recombination
	GO:0008553 hydrogen-exporting ATPase activity, phosphorylative mechanism
	GO:0055085 transmembrane transport
	GO:0019829 cation-transporting ATPase activity
	GO:0006754 ATP biosynthetic process
---	---
Solyc12g010130	GO:0006468 protein amino acid phosphorylation
	GO:0042538 hyperosmotic salinity response
	GO:0005783 endoplasmic reticulum
	GO:0005515 protein binding
	GO:0019722 calcium-mediated signaling
	GO:0016310 phosphorylation
	GO:0016301 kinase activity
	GO:0016772 transferase activity, transferring phosphorus-containing groups
	GO:0010540 basipetal auxin transport
	GO:0004674 protein serine/threonine kinase activity
	GO:0016740 transferase activity
	GO:0007165 signal transduction
	GO:0009414 response to water deprivation
	GO:0004672 protein kinase activity
	GO:0009651 response to salt stress
	GO:0000166 nucleotide binding
	GO:0007275 multicellular organismal development
	GO:0005524 ATP binding
	GO:0010118 stomatal movement
---	---
Solyc05g009660	GO:0043565 sequence-specific DNA binding
	GO:0003700 transcription factor activity
	GO:0005634 nucleus
	GO:0006355 regulation of transcription, DNA-dependent
	GO:0006351 transcription, DNA-dependent
	GO:0005515 protein binding
	GO:0003677 DNA binding
---	---
Solyc01g106170	GO:0033044 regulation of chromosome organization
	GO:0071249 cellular response to nitrate
	GO:0048589 developmental growth
	GO:0003677 DNA binding
	GO:0044036 cell wall macromolecule metabolic process
	GO:0009691 cytokinin biosynthetic process
	GO:0048481 ovule development
	GO:0007275 multicellular organismal development
	GO:0010167 response to nitrate
	GO:0009556 microsporogenesis
	GO:0045010 actin nucleation
	GO:0006355 regulation of transcription, DNA-dependent
	GO:0005634 nucleus
	GO:0010440 stomatal lineage progression
	GO:0071555 cell wall organization
	GO:0008134 transcription factor binding
	GO:0042803 protein homodimerization activity
	GO:0009887 organ morphogenesis
	GO:0052543 callose deposition in cell wall
	GO:0048765 root hair cell differentiation
	GO:0048578 positive regulation of long-day photoperiodism, flowering
	GO:0009888 tissue development
	GO:0007155 cell adhesion
	GO:0046983 protein dimerization activity
	GO:0007584 response to nutrient
	GO:0042546 cell wall biogenesis
	GO:0010090 trichome morphogenesis
	GO:0010638 positive regulation of organelle organization
	GO:0003700 transcription factor activity
	GO:0006351 transcription, DNA-dependent
	GO:0005515 protein binding
	GO:0045492 xylan biosynthetic process
	GO:0048527 lateral root development
	GO:0010413 glucuronoxylan metabolic process
---	---
Solyc02g088560	GO:0005262 calcium channel activity
	GO:0005221 intracellular cyclic nucleotide activated cation channel activity
	GO:0051049 regulation of transport
	GO:0005222 intracellular cAMP activated cation channel activity
	GO:0034765 regulation of ion transmembrane transport
	GO:0009626 plant-type hypersensitive response
	GO:0016021 integral to membrane
	GO:0016020 membrane
	GO:0005739 mitochondrion
	GO:0000166 nucleotide binding
	GO:0006811 ion transport
	GO:0006812 cation transport
	GO:0005216 ion channel activity
	GO:0006810 transport
	GO:0006952 defense response
	GO:0034220 ion transmembrane transport
	GO:0030001 metal ion transport
	GO:0005886 plasma membrane
	GO:0007263 nitric oxide mediated signal transduction
	GO:0055085 transmembrane transport
	GO:0030553 cGMP binding
	GO:0030552 cAMP binding
	GO:0070588 calcium ion transmembrane transport
	GO:0015672 monovalent inorganic cation transport
	GO:0005516 calmodulin binding
	GO:0005242 inward rectifier potassium channel activity
---	---
Solyc03g082660	GO:0006084 acetyl-CoA metabolic process
	GO:0005794 Golgi apparatus
	GO:0016020 membrane
	GO:0016132 brassinosteroid biosynthetic process
	GO:0016126 sterol biosynthetic process
	GO:0005774 vacuolar membrane
	GO:0005886 plasma membrane
	GO:0005768 endosome
	GO:0005802 trans-Golgi network
---	---
Solyc01g098910	GO:0005347 ATP transmembrane transporter activity
	GO:0016020 membrane
	GO:0006635 fatty acid beta-oxidation
	GO:0005777 peroxisome
	GO:0006612 protein targeting to membrane
	GO:0009695 jasmonic acid biosynthetic process
	GO:0080024 indolebutyric acid metabolic process
	GO:0009414 response to water deprivation
	GO:0005778 peroxisomal membrane
	GO:0042538 hyperosmotic salinity response
	GO:0009753 response to jasmonic acid stimulus
	GO:0009863 salicylic acid mediated signaling pathway
	GO:0043161 proteasomal ubiquitin-dependent protein catabolic process
	GO:0015217 ADP transmembrane transporter activity
	GO:0009738 abscisic acid mediated signaling pathway
	GO:0009867 jasmonic acid mediated signaling pathway
	GO:0009611 response to wounding
	GO:0080129 proteasome core complex assembly
	GO:0043069 negative regulation of programmed cell death
	GO:0015297 antiporter activity
	GO:0006810 transport
	GO:0015866 ADP transport
	GO:0015867 ATP transport
	GO:0010286 heat acclimation
	GO:0015860 purine nucleoside transport
	GO:0034220 ion transmembrane transport
	GO:0009407 toxin catabolic process
	GO:0009737 response to abscisic acid stimulus
	GO:0055085 transmembrane transport
	GO:0010200 response to chitin
	GO:0007031 peroxisome organization
	GO:0010363 regulation of plant-type hypersensitive response
	GO:0009620 response to fungus
	GO:0009723 response to ethylene stimulus
	GO:0051788 response to misfolded protein
	GO:0016021 integral to membrane
---	---
Solyc01g067710	GO:0000325 plant-type vacuole
	GO:0005783 endoplasmic reticulum
	GO:0006869 lipid transport
	GO:0005789 endoplasmic reticulum membrane
	GO:0055075 potassium ion homeostasis
	GO:0009651 response to salt stress
	GO:0010107 potassium ion import
	GO:0010351 lithium ion transport
	GO:0015081 sodium ion transmembrane transporter activity
	GO:0016558 protein import into peroxisome matrix
	GO:0005773 vacuole
	GO:0006885 regulation of pH
	GO:0016021 integral to membrane
	GO:0016020 membrane
	GO:0005774 vacuolar membrane
	GO:0005794 Golgi apparatus
	GO:0015297 antiporter activity
	GO:0006812 cation transport
	GO:0006811 ion transport
	GO:0006810 transport
	GO:0015299 solute:hydrogen antiporter activity
	GO:0006814 sodium ion transport
	GO:0034220 ion transmembrane transport
	GO:0005886 plasma membrane
	GO:0055085 transmembrane transport
	GO:0006891 intra-Golgi vesicle-mediated transport
	GO:0000139 Golgi membrane
	GO:0048366 leaf development
	GO:0005516 calmodulin binding
	GO:0005515 protein binding
	GO:0015386 potassium:hydrogen antiporter activity
	GO:0015385 sodium:hydrogen antiporter activity
---	---
Solyc08g062950	GO:0004497 monooxygenase activity
	GO:0016020 membrane
	GO:0006612 protein targeting to membrane
	GO:0010363 regulation of plant-type hypersensitive response
	GO:0020037 heme binding
	GO:0009805 coumarin biosynthetic process
	GO:0016021 integral to membrane
	GO:0016705 oxidoreductase activity, acting on paired donors, with incorporation or reduction of molecular oxygen
	GO:0009611 response to wounding
	GO:0009963 positive regulation of flavonoid biosynthetic process
	GO:0009926 auxin polar transport
	GO:0009934 regulation of meristem structural organization
	GO:0016117 carotenoid biosynthetic process
	GO:0005506 iron ion binding
	GO:0046872 metal ion binding
	GO:0010223 secondary shoot formation
	GO:0055114 oxidation reduction
	GO:0016491 oxidoreductase activity
---	---
Solyc02g068430	GO:0008284 positive regulation of cell proliferation
	GO:0006657 CDP-choline pathway
	GO:0006656 phosphatidylcholine biosynthetic process
	GO:0006629 lipid metabolic process
	GO:0004105 choline-phosphate cytidylyltransferase activity
	GO:0008654 phospholipid biosynthetic process
	GO:0016779 nucleotidyltransferase activity
	GO:0009058 biosynthetic process
	GO:0003824 catalytic activity
	GO:0016740 transferase activity
---	---
Solyc01g011040	GO:0016023 cytoplasmic membrane-bounded vesicle
	GO:0048443 stamen development
	GO:0002237 response to molecule of bacterial origin
	GO:0007165 signal transduction
	GO:0010103 stomatal complex morphogenesis
---	---
Solyc07g049580	GO:0043547 positive regulation of GTPase activity
	GO:0032313 regulation of Rab GTPase activity
	GO:0005097 Rab GTPase activator activity
	GO:0030048 actin filament-based movement
	GO:0032320 positive regulation of Ras GTPase activity
	GO:0032851 positive regulation of Rab GTPase activity
	GO:0060151 peroxisome localization
	GO:0051646 mitochondrion localization
	GO:0051645 Golgi localization
	GO:0043085 positive regulation of catalytic activity
---	---
Solyc11g045530	GO:0009944 polarity specification of adaxial/abaxial axis
	GO:0010075 regulation of meristem growth
	GO:0009965 leaf morphogenesis
	GO:0010014 meristem initiation
	GO:0010016 shoot morphogenesis
	GO:0009855 determination of bilateral symmetry
	GO:0003677 DNA binding
---	---
Solyc08g066800	GO:0006631 fatty acid metabolic process
	GO:0005546 phosphatidylinositol-4,5-bisphosphate binding
	GO:0030136 clathrin-coated vesicle
	GO:0009737 response to abscisic acid stimulus
	GO:0005634 nucleus
	GO:0016020 membrane
	GO:0005739 mitochondrion
	GO:0016042 lipid catabolic process
	GO:0009845 seed germination
	GO:0005509 calcium ion binding
	GO:0046686 response to cadmium ion
	GO:0004630 phospholipase D activity
	GO:0016787 hydrolase activity
	GO:0006629 lipid metabolic process
	GO:0003824 catalytic activity
	GO:0010119 regulation of stomatal movement
	GO:0008152 metabolic process
	GO:0005886 plasma membrane
	GO:0009789 positive regulation of abscisic acid mediated signaling pathway
	GO:0009506 plasmodesma
	GO:0009507 chloroplast
	GO:0070290 NAPE-specific phospholipase D activity
	GO:0005829 cytosol
	GO:0034638 phosphatidylcholine catabolic process
	GO:0046470 phosphatidylcholine metabolic process
---	---
Solyc11g040140	GO:0016798 hydrolase activity, acting on glycosyl bonds
	GO:0048046 apoplast
	GO:0009612 response to mechanical stimulus
	GO:0005737 cytoplasm
	GO:0007389 pattern specification process
	GO:0009825 multidimensional cell growth
	GO:0040007 growth
	GO:0005618 cell wall
	GO:0016020 membrane
	GO:0043481 anthocyanin accumulation in tissues in response to UV light
	GO:0071555 cell wall organization
	GO:0016740 transferase activity
	GO:0009932 cell tip growth
	GO:0009926 auxin polar transport
	GO:0016762 xyloglucan:xyloglucosyl transferase activity
	GO:0016126 sterol biosynthetic process
	GO:0016787 hydrolase activity
	GO:0048767 root hair elongation
	GO:0006073 cellular glucan metabolic process
	GO:0009826 unidimensional cell growth
	GO:0000271 polysaccharide biosynthetic process
	GO:0010817 regulation of hormone levels
	GO:0008361 regulation of cell size
	GO:0009733 response to auxin stimulus
	GO:0010015 root morphogenesis
	GO:0008152 metabolic process
	GO:0009645 response to low light intensity stimulus
	GO:0009505 plant-type cell wall
	GO:0009506 plasmodesma
	GO:0009507 chloroplast
	GO:0005975 carbohydrate metabolic process
	GO:0016023 cytoplasmic membrane-bounded vesicle
	GO:0005576 extracellular region
	GO:0004553 hydrolase activity, hydrolyzing O-glycosyl compounds
---	---
Solyc06g060110	GO:0030003 cellular cation homeostasis
	GO:0006612 protein targeting to membrane
	GO:0006862 nucleotide transport
	GO:0006820 anion transport
	GO:0009651 response to salt stress
	GO:0005634 nucleus
	GO:0043269 regulation of ion transport
	GO:0006888 ER to Golgi vesicle-mediated transport
	GO:0009750 response to fructose stimulus
	GO:0016021 integral to membrane
	GO:0016020 membrane
	GO:0009963 positive regulation of flavonoid biosynthetic process
	GO:0015399 primary active transmembrane transporter activity
	GO:0015696 ammonium transport
	GO:0043069 negative regulation of programmed cell death
	GO:0006865 amino acid transport
	GO:0015293 symporter activity
	GO:0006810 transport
	GO:0031965 nuclear membrane
	GO:0015804 neutral amino acid transport
	GO:0034220 ion transmembrane transport
	GO:0006833 water transport
	GO:0015800 acidic amino acid transport
	GO:0012505 endomembrane system
	GO:0005887 integral to plasma membrane
	GO:0005886 plasma membrane
	GO:0070838 divalent metal ion transport
	GO:0055085 transmembrane transport
	GO:0043090 amino acid import
	GO:0010363 regulation of plant-type hypersensitive response
	GO:0003333 amino acid transmembrane transport
	GO:0015175 neutral amino acid transmembrane transporter activity
	GO:0015802 basic amino acid transport
	GO:0015171 amino acid transmembrane transporter activity
	GO:0015172 acidic amino acid transmembrane transporter activity
---	---
Solyc05g009600	GO:0048443 stamen development
	GO:0008601 protein phosphatase type 2A regulator activity
	GO:0009733 response to auxin stimulus
	GO:0016049 cell growth
	GO:0000902 cell morphogenesis
	GO:0009734 auxin mediated signaling pathway
	GO:0005618 cell wall
	GO:0005634 nucleus
	GO:0009738 abscisic acid mediated signaling pathway
	GO:0009637 response to blue light
	GO:0043481 anthocyanin accumulation in tissues in response to UV light
	GO:0006511 ubiquitin-dependent protein catabolic process
	GO:0009926 auxin polar transport
	GO:0046686 response to cadmium ion
	GO:0048193 Golgi vesicle transport
	GO:0050790 regulation of catalytic activity
	GO:0008361 regulation of cell size
	GO:0010119 regulation of stomatal movement
	GO:0005886 plasma membrane
	GO:0080129 proteasome core complex assembly
	GO:0009789 positive regulation of abscisic acid mediated signaling pathway
	GO:0035304 regulation of protein amino acid dephosphorylation
	GO:0009640 photomorphogenesis
	GO:0042325 regulation of phosphorylation
	GO:0006007 glucose catabolic process
	GO:0000159 protein phosphatase type 2A complex
	GO:0019538 protein metabolic process
	GO:0005829 cytosol
	GO:0006499 N-terminal protein myristoylation
	GO:0009723 response to ethylene stimulus
	GO:0009853 photorespiration
	GO:0048364 root development
	GO:0005515 protein binding
	GO:0009873 ethylene mediated signaling pathway
	GO:0051788 response to misfolded protein
---	---
Solyc11g007760	GO:0005737 cytoplasm
	GO:0009827 plant-type cell wall modification
	GO:0006468 protein amino acid phosphorylation
	GO:0016301 kinase activity
	GO:0035091 phosphoinositide binding
	GO:0016310 phosphorylation
	GO:0070300 phosphatidic acid binding
	GO:0009860 pollen tube growth
	GO:0016772 transferase activity, transferring phosphorus-containing groups
	GO:0000166 nucleotide binding
	GO:0004674 protein serine/threonine kinase activity
	GO:0016740 transferase activity
	GO:0004676 3-phosphoinositide-dependent protein kinase activity
	GO:0005886 plasma membrane
	GO:0004713 protein tyrosine kinase activity
	GO:0005515 protein binding
	GO:0004672 protein kinase activity
	GO:0016020 membrane
	GO:0045860 positive regulation of protein kinase activity
	GO:0046777 protein amino acid autophosphorylation
	GO:0005524 ATP binding
---	---
Solyc09g098180	GO:0009536 plastid
	GO:0009737 response to abscisic acid stimulus
	GO:0005886 plasma membrane
	GO:0005739 mitochondrion
	GO:0005516 calmodulin binding
	GO:0009785 blue light signaling pathway
---	---
Solyc08g081280	GO:0016310 phosphorylation
	GO:0030154 cell differentiation
	GO:0004672 protein kinase activity
	GO:0004693 cyclin-dependent protein kinase activity
	GO:0008353 RNA polymerase II carboxy-terminal domain kinase activity
	GO:0000166 nucleotide binding
	GO:0051225 spindle assembly
	GO:0051301 cell division
	GO:0005737 cytoplasm
	GO:0005634 nucleus
	GO:0000280 nuclear division
	GO:0010440 stomatal lineage progression
	GO:0004674 protein serine/threonine kinase activity
	GO:0016740 transferase activity
	GO:0007049 cell cycle
	GO:0006366 transcription from RNA polymerase II promoter
	GO:0005524 ATP binding
	GO:0006468 protein amino acid phosphorylation
	GO:0000278 mitotic cell cycle
	GO:0016301 kinase activity
	GO:0042023 DNA endoreduplication
	GO:0010389 regulation of G2/M transition of mitotic cell cycle
	GO:0000911 cytokinesis by cell plate formation
	GO:0000394 RNA splicing, via endonucleolytic cleavage and ligation
	GO:0051726 regulation of cell cycle
	GO:0016772 transferase activity, transferring phosphorus-containing groups
	GO:0000079 regulation of cyclin-dependent protein kinase activity
	GO:0006275 regulation of DNA replication
	GO:0045736 negative regulation of cyclin-dependent protein kinase activity
	GO:0005515 protein binding
---	---
Solyc08g066790	GO:0006631 fatty acid metabolic process
	GO:0005546 phosphatidylinositol-4,5-bisphosphate binding
	GO:0006629 lipid metabolic process
	GO:0009737 response to abscisic acid stimulus
	GO:0005634 nucleus
	GO:0016020 membrane
	GO:0005739 mitochondrion
	GO:0016042 lipid catabolic process
	GO:0009845 seed germination
	GO:0034638 phosphatidylcholine catabolic process
	GO:0046686 response to cadmium ion
	GO:0004630 phospholipase D activity
	GO:0030136 clathrin-coated vesicle
	GO:0005509 calcium ion binding
	GO:0016787 hydrolase activity
	GO:0006643 membrane lipid metabolic process
	GO:0003824 catalytic activity
	GO:0010119 regulation of stomatal movement
	GO:0008152 metabolic process
	GO:0005886 plasma membrane
	GO:0009789 positive regulation of abscisic acid mediated signaling pathway
	GO:0009506 plasmodesma
	GO:0009507 chloroplast
	GO:0005829 cytosol
	GO:0070290 NAPE-specific phospholipase D activity
	GO:0046470 phosphatidylcholine metabolic process
---	---
Solyc05g050600	GO:0009793 embryonic development ending in seed dormancy
	GO:0043424 protein histidine kinase binding
	GO:0000166 nucleotide binding
	GO:0005874 microtubule
	GO:0007049 cell cycle
	GO:0032880 regulation of protein localization
	GO:0005737 cytoplasm
	GO:0009536 plastid
	GO:0005773 vacuole
	GO:0005774 vacuolar membrane
	GO:0009920 cell plate formation involved in plant-type cell wall biogenesis
	GO:0051301 cell division
	GO:0005525 GTP binding
	GO:0016787 hydrolase activity
	GO:0003924 GTPase activity
	GO:0030276 clathrin binding
	GO:0008152 metabolic process
	GO:0005886 plasma membrane
	GO:0006184 GTP catabolic process
	GO:0009504 cell plate
	GO:0009506 plasmodesma
	GO:0000911 cytokinesis by cell plate formation
	GO:0009524 phragmoplast
	GO:0009535 chloroplast thylakoid membrane
	GO:0010051 xylem and phloem pattern formation
	GO:0010091 trichome branching
	GO:0005829 cytosol
	GO:0005856 cytoskeleton
	GO:0005515 protein binding
---	---
Solyc09g015830	GO:0016310 phosphorylation
	GO:0005886 plasma membrane
	GO:0030244 cellulose biosynthetic process
	GO:0009791 post-embryonic development
	GO:0046777 protein amino acid autophosphorylation
	GO:0010483 pollen tube reception
	GO:0009651 response to salt stress
	GO:0000166 nucleotide binding
	GO:0006096 glycolysis
	GO:0016049 cell growth
	GO:0000902 cell morphogenesis
	GO:0016023 cytoplasmic membrane-bounded vesicle
	GO:0016021 integral to membrane
	GO:0016020 membrane
	GO:0007275 multicellular organismal development
	GO:0004674 protein serine/threonine kinase activity
	GO:0016740 transferase activity
	GO:0004672 protein kinase activity
	GO:0046686 response to cadmium ion
	GO:0005524 ATP binding
	GO:0006468 protein amino acid phosphorylation
	GO:0048767 root hair elongation
	GO:0048193 Golgi vesicle transport
	GO:0016301 kinase activity
	GO:0043680 filiform apparatus
	GO:0050832 defense response to fungus
	GO:0006833 water transport
	GO:0007338 single fertilization
	GO:0006972 hyperosmotic response
	GO:0009266 response to temperature stimulus
	GO:0009506 plasmodesma
	GO:0007030 Golgi organization
	GO:0016772 transferase activity, transferring phosphorus-containing groups
	GO:0010193 response to ozone
	GO:0006007 glucose catabolic process
---	---
Solyc06g071200	GO:0006810 transport
	GO:0008536 Ran GTPase binding
	GO:0005634 nucleus
	GO:0043484 regulation of RNA splicing
	GO:0006606 protein import into nucleus
	GO:0006886 intracellular protein transport
---	---
Solyc01g094960	GO:0009595 detection of biotic stimulus
	GO:0009617 response to bacterium
	GO:0000165 MAPKKK cascade
	GO:0006612 protein targeting to membrane
	GO:0018108 peptidyl-tyrosine phosphorylation
	GO:0004707 MAP kinase activity
	GO:0031348 negative regulation of defense response
	GO:0009697 salicylic acid biosynthetic process
	GO:0009861 jasmonic acid and ethylene-dependent systemic resistance
	GO:0007165 signal transduction
	GO:0009414 response to water deprivation
	GO:0048481 ovule development
	GO:0009651 response to salt stress
	GO:0016772 transferase activity, transferring phosphorus-containing groups
	GO:0005874 microtubule
	GO:0006096 glycolysis
	GO:0023014 signal transmission via phosphorylation event
	GO:0005737 cytoplasm
	GO:0010374 stomatal complex development
	GO:0009868 jasmonic acid and ethylene-dependent systemic resistance, jasmonic acid mediated signaling pathway
	GO:0042538 hyperosmotic salinity response
	GO:0042539 hypotonic salinity response
	GO:0009555 pollen development
	GO:0009734 auxin mediated signaling pathway
	GO:0009863 salicylic acid mediated signaling pathway
[truncated: 493 more rows]

## Sheet: Immune system process_GO terms
Sloyc ID's (35)	GO terms
Solyc06g005170	GO:0009595 detection of biotic stimulus
	GO:0009617 response to bacterium
	GO:0000165 MAPKKK cascade
	GO:0006612 protein targeting to membrane
	GO:0000303 response to superoxide
	GO:0000302 response to reactive oxygen species
	GO:0010120 camalexin biosynthetic process
	GO:0031348 negative regulation of defense response
	GO:0009697 salicylic acid biosynthetic process
	GO:0042742 defense response to bacterium
	GO:0009414 response to water deprivation
	GO:0048481 ovule development
	GO:0009651 response to salt stress
	GO:0001666 response to hypoxia
	GO:0035304 regulation of protein amino acid dephosphorylation
	GO:0031347 regulation of defense response
	GO:0000169 activation of MAPK activity involved in osmosensory signaling pathway
	GO:0010374 stomatal complex development
	GO:0010310 regulation of hydrogen peroxide metabolic process
	GO:0009751 response to salicylic acid stimulus
	GO:0009626 plant-type hypersensitive response
	GO:0009863 salicylic acid mediated signaling pathway
	GO:0009862 systemic acquired resistance, salicylic acid mediated signaling pathway
	GO:0005634 nucleus
	GO:0009738 abscisic acid mediated signaling pathway
	GO:0009867 jasmonic acid mediated signaling pathway
	GO:0009574 preprophase band
	GO:0009864 induced systemic resistance, jasmonic acid mediated signaling pathway
	GO:0004707 MAP kinase activity
	GO:0004674 protein serine/threonine kinase activity
	GO:0016740 transferase activity
	GO:0051301 cell division
	GO:0004672 protein kinase activity
	GO:0023014 signal transmission via phosphorylation event
	GO:0043069 negative regulation of programmed cell death
	GO:0005524 ATP binding
	GO:0005737 cytoplasm
	GO:0006468 protein amino acid phosphorylation
	GO:0019684 photosynthesis, light reaction
	GO:0000166 nucleotide binding
	GO:0016301 kinase activity
	GO:0016310 phosphorylation
	GO:0006952 defense response
	GO:0006950 response to stress
	GO:0009733 response to auxin stimulus
	GO:0006970 response to osmotic stress
	GO:0010229 inflorescence development
	GO:0009409 response to cold
	GO:0009737 response to abscisic acid stimulus
	GO:0010224 response to UV-B
	GO:0051707 response to other organism
	GO:0006979 response to oxidative stress
	GO:0010200 response to chitin
	GO:0050832 defense response to fungus
	GO:0009524 phragmoplast
	GO:0010363 regulation of plant-type hypersensitive response
	GO:0030968 endoplasmic reticulum unfolded protein response
	GO:0042542 response to hydrogen peroxide
	GO:0080136 priming of cellular response to stress
	GO:0016772 transferase activity, transferring phosphorus-containing groups
	GO:0009814 defense response, incompatible interaction
	GO:0005802 trans-Golgi network
	GO:0043900 regulation of multi-organism process
	GO:0009723 response to ethylene stimulus
	GO:0006355 regulation of transcription, DNA-dependent
	GO:0007154 cell communication
	GO:0048364 root development
	GO:0005515 protein binding
	GO:0009873 ethylene mediated signaling pathway
	GO:0009743 response to carbohydrate stimulus
	GO:0009611 response to wounding
	GO:0007165 signal transduction
---	---
Solyc01g007910	GO:0006099 tricarboxylic acid cycle
	GO:0009651 response to salt stress
	GO:0006096 glycolysis
	GO:0006094 gluconeogenesis
	GO:0080129 proteasome core complex assembly
	GO:0009750 response to fructose stimulus
	GO:0006104 succinyl-CoA metabolic process
	GO:0005618 cell wall
	GO:0005739 mitochondrion
	GO:0000166 nucleotide binding
	GO:0046686 response to cadmium ion
	GO:0004775 succinate-CoA ligase (ADP-forming) activity
	GO:0005507 copper ion binding
	GO:0005524 ATP binding
	GO:0006626 protein targeting to mitochondrion
	GO:0009220 pyrimidine ribonucleotide biosynthetic process
	GO:0003824 catalytic activity
	GO:0048037 cofactor binding
	GO:0008152 metabolic process
	GO:0016874 ligase activity
	GO:0009744 response to sucrose stimulus
	GO:0046872 metal ion binding
	GO:0003878 ATP citrate synthase activity
	GO:0009627 systemic acquired resistance
	GO:0009749 response to glucose stimulus
	GO:0006105 succinate metabolic process
	GO:0009853 photorespiration
	GO:0006511 ubiquitin-dependent protein catabolic process
	GO:0051788 response to misfolded protein
	GO:0034976 response to endoplasmic reticulum stress
---	---
Solyc05g013070	GO:0016310 phosphorylation
	GO:0006612 protein targeting to membrane
	GO:0031348 negative regulation of defense response
	GO:0007165 signal transduction
	GO:0009414 response to water deprivation
	GO:0009723 response to ethylene stimulus
	GO:0009733 response to auxin stimulus
	GO:0042538 hyperosmotic salinity response
	GO:0009753 response to jasmonic acid stimulus
	GO:0009734 auxin mediated signaling pathway
	GO:0009863 salicylic acid mediated signaling pathway
	GO:0009862 systemic acquired resistance, salicylic acid mediated signaling pathway
	GO:0009738 abscisic acid mediated signaling pathway
	GO:0009867 jasmonic acid mediated signaling pathway
	GO:0004674 protein serine/threonine kinase activity
	GO:0004712 protein serine/threonine/tyrosine kinase activity
	GO:0004672 protein kinase activity
	GO:0043069 negative regulation of programmed cell death
	GO:0005524 ATP binding
	GO:0006468 protein amino acid phosphorylation
	GO:0016301 kinase activity
	GO:0050832 defense response to fungus
	GO:0009409 response to cold
	GO:0007154 cell communication
	GO:0009742 brassinosteroid mediated signaling pathway
	GO:0010363 regulation of plant-type hypersensitive response
	GO:0030968 endoplasmic reticulum unfolded protein response
	GO:0010305 leaf vascular tissue pattern formation
	GO:0000165 MAPKKK cascade
	GO:0009966 regulation of signal transduction
	GO:0005515 protein binding
	GO:0016772 transferase activity, transferring phosphorus-containing groups
---	---
Solyc12g056210	GO:0010167 response to nitrate
	GO:0048767 root hair elongation
	GO:0015706 nitrate transport
	GO:0009863 salicylic acid mediated signaling pathway
	GO:0045087 innate immune response
	GO:0031348 negative regulation of defense response
	GO:0009697 salicylic acid biosynthetic process
	GO:0006970 response to osmotic stress
	GO:0005886 plasma membrane
	GO:0046686 response to cadmium ion
---	---
Solyc06g060110	GO:0030003 cellular cation homeostasis
	GO:0006612 protein targeting to membrane
	GO:0006862 nucleotide transport
	GO:0006820 anion transport
	GO:0009651 response to salt stress
	GO:0005634 nucleus
	GO:0043269 regulation of ion transport
	GO:0006888 ER to Golgi vesicle-mediated transport
	GO:0009750 response to fructose stimulus
	GO:0016021 integral to membrane
	GO:0016020 membrane
	GO:0009963 positive regulation of flavonoid biosynthetic process
	GO:0015399 primary active transmembrane transporter activity
	GO:0015696 ammonium transport
	GO:0043069 negative regulation of programmed cell death
	GO:0006865 amino acid transport
	GO:0015293 symporter activity
	GO:0006810 transport
	GO:0031965 nuclear membrane
	GO:0015804 neutral amino acid transport
	GO:0034220 ion transmembrane transport
	GO:0006833 water transport
	GO:0015800 acidic amino acid transport
	GO:0012505 endomembrane system
	GO:0005887 integral to plasma membrane
	GO:0005886 plasma membrane
	GO:0070838 divalent metal ion transport
	GO:0055085 transmembrane transport
	GO:0043090 amino acid import
	GO:0010363 regulation of plant-type hypersensitive response
	GO:0003333 amino acid transmembrane transport
	GO:0015175 neutral amino acid transmembrane transporter activity
	GO:0015802 basic amino acid transport
	GO:0015171 amino acid transmembrane transporter activity
	GO:0015172 acidic amino acid transmembrane transporter activity
---	---
Solyc11g011920	GO:0006520 cellular amino acid metabolic process
	GO:0015706 nitrate transport
	GO:0006612 protein targeting to membrane
	GO:0019752 carboxylic acid metabolic process
	GO:0006807 nitrogen compound metabolic process
	GO:0030170 pyridoxal phosphate binding
	GO:0010359 regulation of anion channel activity
	GO:0009651 response to salt stress
	GO:0009536 plastid
	GO:0009750 response to fructose stimulus
	GO:0005634 nucleus
	GO:0000041 transition metal ion transport
	GO:0009963 positive regulation of flavonoid biosynthetic process
	GO:0046686 response to cadmium ion
	GO:0048767 root hair elongation
	GO:0003824 catalytic activity
	GO:0006833 water transport
	GO:0010167 response to nitrate
	GO:0006970 response to osmotic stress
	GO:0030003 cellular cation homeostasis
	GO:0070838 divalent metal ion transport
	GO:0010363 regulation of plant-type hypersensitive response
	GO:0005829 cytosol
	GO:0016831 carboxy-lyase activity
	GO:0004351 glutamate decarboxylase activity
	GO:0006536 glutamate metabolic process
	GO:0005516 calmodulin binding
	GO:0016829 lyase activity
---	---
Solyc10g054440	GO:0006527 arginine catabolic process
	GO:0006612 protein targeting to membrane
	GO:0006596 polyamine biosynthetic process
	GO:0009695 jasmonic acid biosynthetic process
	GO:0007165 signal transduction
	GO:0009414 response to water deprivation
	GO:0009651 response to salt stress
	GO:0009733 response to auxin stimulus
	GO:0009737 response to abscisic acid stimulus
	GO:0009753 response to jasmonic acid stimulus
	GO:0009863 salicylic acid mediated signaling pathway
	GO:0016829 lyase activity
	GO:0009738 abscisic acid mediated signaling pathway
	GO:0009867 jasmonic acid mediated signaling pathway
	GO:0009611 response to wounding
	GO:0048316 seed development
	GO:0009446 putrescine biosynthetic process
	GO:0003824 catalytic activity
	GO:0006970 response to osmotic stress
	GO:0009409 response to cold
	GO:0042538 hyperosmotic salinity response
	GO:0006979 response to oxidative stress
	GO:0010363 regulation of plant-type hypersensitive response
	GO:0008792 arginine decarboxylase activity
	GO:0009620 response to fungus
	GO:0016831 carboxy-lyase activity
	GO:0009723 response to ethylene stimulus
	GO:0008295 spermidine biosynthetic process
---	---
Solyc07g053830	GO:0016021 integral to membrane
	GO:0006820 anion transport
	GO:0009651 response to salt stress
	GO:0009941 chloroplast envelope
	GO:0005730 nucleolus
	GO:0005773 vacuole
	GO:0051503 adenine nucleotide transport
	GO:0016020 membrane
	GO:0005739 mitochondrion
	GO:0005774 vacuolar membrane
	GO:0005215 transporter activity
	GO:0005507 copper ion binding
	GO:0015865 purine nucleotide transport
	GO:0015866 ADP transport
	GO:0015867 ATP transport
	GO:0006810 transport
	GO:0015711 organic anion transport
	GO:0015860 purine nucleoside transport
	GO:0034220 ion transmembrane transport
	GO:0005886 plasma membrane
	GO:0009409 response to cold
	GO:0055085 transmembrane transport
	GO:0009507 chloroplast
	GO:0009627 systemic acquired resistance
	GO:0005743 mitochondrial inner membrane
	GO:0005618 cell wall
	GO:0005471 ATP:ADP antiporter activity
	GO:0034976 response to endoplasmic reticulum stress
---	---
Solyc02g082830	GO:0004648 O-phospho-L-serine:2-oxoglutarate aminotransferase activity
	GO:0008652 cellular amino acid biosynthetic process
	GO:0006564 L-serine biosynthetic process
	GO:0006563 L-serine metabolic process
	GO:0009534 chloroplast thylakoid
	GO:0009570 chloroplast stroma
	GO:0003824 catalytic activity
	GO:0009627 systemic acquired resistance
	GO:0008483 transaminase activity
	GO:0016740 transferase activity
	GO:0009536 plastid
	GO:0030170 pyridoxal phosphate binding
	GO:0008152 metabolic process
	GO:0046686 response to cadmium ion
	GO:0009507 chloroplast
	GO:0034976 response to endoplasmic reticulum stress
---	---
Solyc12g088400	GO:0009414 response to water deprivation
	GO:0009695 jasmonic acid biosynthetic process
	GO:0007165 signal transduction
	GO:0035264 multicellular organism growth
	GO:0003677 DNA binding
	GO:0009651 response to salt stress
	GO:0015979 photosynthesis
	GO:0009733 response to auxin stimulus
	GO:0043565 sequence-specific DNA binding
	GO:0042538 hyperosmotic salinity response
	GO:0009753 response to jasmonic acid stimulus
	GO:0005634 nucleus
	GO:0009738 abscisic acid mediated signaling pathway
	GO:0009611 response to wounding
	GO:0009612 response to mechanical stimulus
	GO:0046872 metal ion binding
	GO:0003676 nucleic acid binding
	GO:0055062 phosphate ion homeostasis
	GO:0002679 respiratory burst during defense response
	GO:0045892 negative regulation of transcription, DNA-dependent
	GO:0009409 response to cold
	GO:0009737 response to abscisic acid stimulus
	GO:0010117 photoprotection
	GO:0009644 response to high light intensity
	GO:0006979 response to oxidative stress
	GO:0010200 response to chitin
	GO:0003700 transcription factor activity
	GO:0009620 response to fungus
	GO:0009723 response to ethylene stimulus
	GO:0006355 regulation of transcription, DNA-dependent
	GO:0006351 transcription, DNA-dependent
	GO:0009873 ethylene mediated signaling pathway
---	---
Solyc04g005910	GO:0016310 phosphorylation
	GO:0009825 multidimensional cell growth
	GO:0009736 cytokinin mediated signaling pathway
	GO:0071555 cell wall organization
	GO:0016023 cytoplasmic membrane-bounded vesicle
	GO:0016021 integral to membrane
	GO:0016020 membrane
	GO:0043481 anthocyanin accumulation in tissues in response to UV light
	GO:0000166 nucleotide binding
	GO:0004674 protein serine/threonine kinase activity
	GO:0016740 transferase activity
	GO:0004672 protein kinase activity
	GO:0005524 ATP binding
	GO:0006468 protein amino acid phosphorylation
	GO:0048767 root hair elongation
	GO:0005515 protein binding
	GO:0016301 kinase activity
	GO:0000271 polysaccharide biosynthetic process
	GO:0010817 regulation of hormone levels
	GO:0006952 defense response
	GO:0005886 plasma membrane
	GO:0051607 defense response to virus
	GO:0010075 regulation of meristem growth
	GO:0016772 transferase activity, transferring phosphorus-containing groups
	GO:0009932 cell tip growth
	GO:0016032 viral reproduction
---	---
Solyc04g048900	GO:0010204 defense response signaling pathway, resistance gene-independent
	GO:0006995 cellular response to nitrogen starvation
	GO:0006457 protein folding
	GO:0005783 endoplasmic reticulum
	GO:0005509 calcium ion binding
	GO:0009626 plant-type hypersensitive response
	GO:0016023 cytoplasmic membrane-bounded vesicle
	GO:0046283 anthocyanin metabolic process
	GO:0045087 innate immune response
	GO:0009617 response to bacterium
	GO:0034976 response to endoplasmic reticulum stress
	GO:0009627 systemic acquired resistance
	GO:0005789 endoplasmic reticulum membrane
	GO:0009697 salicylic acid biosynthetic process
	GO:0055074 calcium ion homeostasis
	GO:0051082 unfolded protein binding
	GO:0031347 regulation of defense response
	GO:0046872 metal ion binding
	GO:0005788 endoplasmic reticulum lumen
	GO:0042742 defense response to bacterium
---	---
Solyc10g005630	GO:0006468 protein amino acid phosphorylation
	GO:0030968 endoplasmic reticulum unfolded protein response
	GO:0004674 protein serine/threonine kinase activity
	GO:0009863 salicylic acid mediated signaling pathway
	GO:0016310 phosphorylation
	GO:0045087 innate immune response
	GO:0016301 kinase activity
	GO:0009627 systemic acquired resistance
	GO:0031348 negative regulation of defense response
	GO:0009697 salicylic acid biosynthetic process
	GO:0004672 protein kinase activity
	GO:0016772 transferase activity, transferring phosphorus-containing groups
	GO:0046777 protein amino acid autophosphorylation
	GO:0005524 ATP binding
---	---
Solyc08g080130	GO:0005737 cytoplasm
	GO:0016787 hydrolase activity
	GO:0006629 lipid metabolic process
	GO:0005515 protein binding
	GO:0009816 defense response to bacterium, incompatible interaction
	GO:0006979 response to oxidative stress
	GO:0016020 membrane
	GO:0005546 phosphatidylinositol-4,5-bisphosphate binding
	GO:0016042 lipid catabolic process
	GO:0003824 catalytic activity
	GO:0009793 embryonic development ending in seed dormancy
	GO:0006643 membrane lipid metabolic process
	GO:0070290 NAPE-specific phospholipase D activity
	GO:0005509 calcium ion binding
	GO:0008152 metabolic process
	GO:0005886 plasma membrane
	GO:0046686 response to cadmium ion
	GO:0004630 phospholipase D activity
	GO:0046470 phosphatidylcholine metabolic process
	GO:0009506 plasmodesma
	GO:0010044 response to aluminum ion
---	---
Solyc01g098910	GO:0005347 ATP transmembrane transporter activity
	GO:0016020 membrane
	GO:0006635 fatty acid beta-oxidation
	GO:0005777 peroxisome
	GO:0006612 protein targeting to membrane
	GO:0009695 jasmonic acid biosynthetic process
	GO:0080024 indolebutyric acid metabolic process
	GO:0009414 response to water deprivation
	GO:0005778 peroxisomal membrane
	GO:0042538 hyperosmotic salinity response
	GO:0009753 response to jasmonic acid stimulus
	GO:0009863 salicylic acid mediated signaling pathway
	GO:0043161 proteasomal ubiquitin-dependent protein catabolic process
	GO:0015217 ADP transmembrane transporter activity
	GO:0009738 abscisic acid mediated signaling pathway
	GO:0009867 jasmonic acid mediated signaling pathway
	GO:0009611 response to wounding
	GO:0080129 proteasome core complex assembly
	GO:0043069 negative regulation of programmed cell death
	GO:0015297 antiporter activity
	GO:0006810 transport
	GO:0015866 ADP transport
	GO:0015867 ATP transport
	GO:0010286 heat acclimation
	GO:0015860 purine nucleoside transport
	GO:0034220 ion transmembrane transport
	GO:0009407 toxin catabolic process
	GO:0009737 response to abscisic acid stimulus
	GO:0055085 transmembrane transport
	GO:0010200 response to chitin
	GO:0007031 peroxisome organization
	GO:0010363 regulation of plant-type hypersensitive response
	GO:0009620 response to fungus
	GO:0009723 response to ethylene stimulus
	GO:0051788 response to misfolded protein
	GO:0016021 integral to membrane
---	---
Solyc07g049550	GO:0009595 detection of biotic stimulus
	GO:0009815 1-aminocyclopropane-1-carboxylate oxidase activity
	GO:0005783 endoplasmic reticulum
	GO:0009867 jasmonic acid mediated signaling pathway
	GO:0006612 protein targeting to membrane
	GO:0031348 negative regulation of defense response
	GO:0009697 salicylic acid biosynthetic process
	GO:0042742 defense response to bacterium
	GO:0009693 ethylene biosynthetic process
	GO:0009835 ripening
	GO:0009651 response to salt stress
	GO:0006096 glycolysis
	GO:0016491 oxidoreductase activity
	GO:0031418 L-ascorbic acid binding
	GO:0010310 regulation of hydrogen peroxide metabolic process
	GO:0016706 oxidoreductase activity, acting on paired donors, with incorporation or reduction of molecular oxygen, 2-oxoglutarate as one donor, and incorporation of one atom each of oxygen into both donors
	GO:0009862 systemic acquired resistance, salicylic acid mediated signaling pathway
	GO:0000165 MAPKKK cascade
	GO:0009611 response to wounding
	GO:0010030 positive regulation of seed germination
	GO:0005886 plasma membrane
	GO:0046686 response to cadmium ion
	GO:0046872 metal ion binding
	GO:0005794 Golgi apparatus
	GO:0071398 cellular response to fatty acid
	GO:0007030 Golgi organization
	GO:0006952 defense response
	GO:0043900 regulation of multi-organism process
	GO:0030003 cellular cation homeostasis
	GO:0006972 hyperosmotic response
	GO:0009266 response to temperature stimulus
	GO:0009506 plasmodesma
	GO:0010200 response to chitin
	GO:0071281 cellular response to iron ion
	GO:0055114 oxidation reduction
	GO:0005507 copper ion binding
	GO:0070838 divalent metal ion transport
	GO:0010363 regulation of plant-type hypersensitive response
	GO:0050832 defense response to fungus
	GO:0009620 response to fungus
	GO:0005829 cytosol
	GO:0009727 detection of ethylene stimulus
	GO:0006833 water transport
	GO:0009805 coumarin biosynthetic process
	GO:0019344 cysteine biosynthetic process
	GO:0005618 cell wall
---	---
Solyc01g091910	GO:0005737 cytoplasm
	GO:0016787 hydrolase activity
	GO:0006629 lipid metabolic process
	GO:0005515 protein binding
	GO:0009816 defense response to bacterium, incompatible interaction
	GO:0016020 membrane
	GO:0005546 phosphatidylinositol-4,5-bisphosphate binding
	GO:0016042 lipid catabolic process
	GO:0003824 catalytic activity
	GO:0070290 NAPE-specific phospholipase D activity
	GO:0005509 calcium ion binding
	GO:0008152 metabolic process
	GO:0046686 response to cadmium ion
	GO:0004630 phospholipase D activity
	GO:0046470 phosphatidylcholine metabolic process
	GO:0009506 plasmodesma
---	---
Solyc04g076280	GO:0009965 leaf morphogenesis
	GO:0000165 MAPKKK cascade
	GO:0006612 protein targeting to membrane
	GO:0031348 negative regulation of defense response
	GO:0048481 ovule development
	GO:0042803 protein homodimerization activity
	GO:0007275 multicellular organismal development
	GO:0010582 floral meristem determinacy
	GO:0043565 sequence-specific DNA binding
	GO:0010310 regulation of hydrogen peroxide metabolic process
	GO:0009556 microsporogenesis
	GO:0000900 translation repressor activity, nucleic acid binding
	GO:0009862 systemic acquired resistance, salicylic acid mediated signaling pathway
	GO:0005634 nucleus
	GO:0009617 response to bacterium
	GO:0009867 jasmonic acid mediated signaling pathway
	GO:0048510 regulation of timing of transition from vegetative to reproductive phase
	GO:0009908 flower development
	GO:0048438 floral whorl development
	GO:0005737 cytoplasm
	GO:0052543 callose deposition in cell wall
	GO:0000060 protein import into nucleus, translocation
	GO:0006417 regulation of translation
	GO:0045892 negative regulation of transcription, DNA-dependent
	GO:0045893 positive regulation of transcription, DNA-dependent
	GO:0009266 response to temperature stimulus
	GO:0010076 maintenance of floral meristem identity
	GO:0010363 regulation of plant-type hypersensitive response
	GO:0003677 DNA binding
	GO:0035304 regulation of protein amino acid dephosphorylation
	GO:0010220 positive regulation of vernalization response
	GO:0009742 brassinosteroid mediated signaling pathway
	GO:0010077 maintenance of inflorescence meristem identity
	GO:0003700 transcription factor activity
	GO:0009910 negative regulation of flower development
	GO:0006355 regulation of transcription, DNA-dependent
	GO:0006351 transcription, DNA-dependent
	GO:0005515 protein binding
	GO:0017148 negative regulation of translation
	GO:0030154 cell differentiation
	GO:0046983 protein dimerization activity
	GO:0046982 protein heterodimerization activity
	GO:0009739 response to gibberellin stimulus
---	---
Solyc03g117600	GO:0005737 cytoplasm
	GO:0006612 protein targeting to membrane
	GO:0009809 lignin biosynthetic process
	GO:0010363 regulation of plant-type hypersensitive response
	GO:0010252 auxin homeostasis
	GO:0009805 coumarin biosynthetic process
	GO:0005829 cytosol
	GO:0016020 membrane
	GO:0009611 response to wounding
	GO:0009963 positive regulation of flavonoid biosynthetic process
	GO:0047172 shikimate O-hydroxycinnamoyltransferase activity
	GO:0016740 transferase activity
	GO:0016746 transferase activity, transferring acyl groups
	GO:0016747 transferase activity, transferring acyl groups other than amino-acyl groups
	GO:0005515 protein binding
	GO:0047205 quinate O-hydroxycinnamoyltransferase activity
---	---
Solyc04g074480	GO:0008652 cellular amino acid biosynthetic process
	GO:0033587 shikimate biosynthetic process
	GO:0009536 plastid
	GO:0009805 coumarin biosynthetic process
	GO:0016020 membrane
	GO:0009611 response to wounding
	GO:0009627 systemic acquired resistance
	GO:0009423 chorismate biosynthetic process
	GO:0016740 transferase activity
	GO:0005739 mitochondrion
	GO:0009507 chloroplast
	GO:0003849 3-deoxy-7-phosphoheptulonate synthase activity
	GO:0009073 aromatic amino acid family biosynthetic process
	GO:0034976 response to endoplasmic reticulum stress
---	---
Solyc05g056230	GO:0010204 defense response signaling pathway, resistance gene-independent
	GO:0006995 cellular response to nitrogen starvation
	GO:0006457 protein folding
	GO:0005783 endoplasmic reticulum
	GO:0005509 calcium ion binding
	GO:0009626 plant-type hypersensitive response
	GO:0016023 cytoplasmic membrane-bounded vesicle
	GO:0046283 anthocyanin metabolic process
	GO:0045087 innate immune response
	GO:0009617 response to bacterium
	GO:0034976 response to endoplasmic reticulum stress
	GO:0009627 systemic acquired resistance
	GO:0005789 endoplasmic reticulum membrane
	GO:0009697 salicylic acid biosynthetic process
	GO:0055074 calcium ion homeostasis
	GO:0051082 unfolded protein binding
	GO:0031347 regulation of defense response
	GO:0046872 metal ion binding
	GO:0005788 endoplasmic reticulum lumen
	GO:0042742 defense response to bacterium
---	---
Solyc03g031670	GO:0009738 abscisic acid mediated signaling pathway
	GO:0016310 phosphorylation
	GO:0006612 protein targeting to membrane
	GO:0031348 negative regulation of defense response
	GO:0007165 signal transduction
	GO:0009751 response to salicylic acid stimulus
	GO:0009862 systemic acquired resistance, salicylic acid mediated signaling pathway
	GO:0016020 membrane
	GO:0000165 MAPKKK cascade
	GO:0000166 nucleotide binding
	GO:0004674 protein serine/threonine kinase activity
	GO:0016740 transferase activity
	GO:0009867 jasmonic acid mediated signaling pathway
	GO:0005509 calcium ion binding
	GO:0004672 protein kinase activity
	GO:0046872 metal ion binding
	GO:0043069 negative regulation of programmed cell death
	GO:0005524 ATP binding
	GO:0006468 protein amino acid phosphorylation
	GO:0016301 kinase activity
	GO:0050832 defense response to fungus
	GO:0019903 protein phosphatase binding
	GO:0005886 plasma membrane
	GO:0009409 response to cold
	GO:0007154 cell communication
	GO:0009506 plasmodesma
	GO:0010363 regulation of plant-type hypersensitive response
	GO:0030968 endoplasmic reticulum unfolded protein response
	GO:0004683 calmodulin-dependent protein kinase activity
	GO:0016772 transferase activity, transferring phosphorus-containing groups
	GO:0005829 cytosol
	GO:0009723 response to ethylene stimulus
	GO:0005515 protein binding
---	---
Solyc11g013190	GO:0006612 protein targeting to membrane
	GO:0010200 response to chitin
	GO:0030968 endoplasmic reticulum unfolded protein response
	GO:0006869 lipid transport
	GO:0009862 systemic acquired resistance, salicylic acid mediated signaling pathway
	GO:0009738 abscisic acid mediated signaling pathway
	GO:0006810 transport
	GO:0000165 MAPKKK cascade
	GO:0008289 lipid binding
	GO:0009723 response to ethylene stimulus
	GO:0050832 defense response to fungus
	GO:0031348 negative regulation of defense response
	GO:0009867 jasmonic acid mediated signaling pathway
	GO:0009409 response to cold
	GO:0007154 cell communication
	GO:0043069 negative regulation of programmed cell death
	GO:0009536 plastid
	GO:0010363 regulation of plant-type hypersensitive response
---	---
Solyc02g088560	GO:0005262 calcium channel activity
	GO:0005221 intracellular cyclic nucleotide activated cation channel activity
	GO:0051049 regulation of transport
	GO:0005222 intracellular cAMP activated cation channel activity
	GO:0034765 regulation of ion transmembrane transport
	GO:0009626 plant-type hypersensitive response
	GO:0016021 integral to membrane
	GO:0016020 membrane
	GO:0005739 mitochondrion
	GO:0000166 nucleotide binding
	GO:0006811 ion transport
	GO:0006812 cation transport
	GO:0005216 ion channel activity
	GO:0006810 transport
	GO:0006952 defense response
	GO:0034220 ion transmembrane transport
	GO:0030001 metal ion transport
	GO:0005886 plasma membrane
	GO:0007263 nitric oxide mediated signal transduction
	GO:0055085 transmembrane transport
	GO:0030553 cGMP binding
	GO:0030552 cAMP binding
	GO:0070588 calcium ion transmembrane transport
	GO:0015672 monovalent inorganic cation transport
	GO:0005516 calmodulin binding
	GO:0005242 inward rectifier potassium channel activity
---	---
Solyc01g105070	GO:0005737 cytoplasm
	GO:0009531 secondary cell wall
	GO:0020037 heme binding
	GO:0009816 defense response to bacterium, incompatible interaction
	GO:0004601 peroxidase activity
	GO:0005618 cell wall
	GO:0009519 middle lamella
	GO:0046872 metal ion binding
	GO:0006979 response to oxidative stress
	GO:0055114 oxidation reduction
	GO:0016491 oxidoreductase activity
---	---
Solyc08g078390	GO:0006633 fatty acid biosynthetic process
	GO:0006631 fatty acid metabolic process
	GO:0006635 fatty acid beta-oxidation
	GO:0006612 protein targeting to membrane
	GO:0009695 jasmonic acid biosynthetic process
	GO:0016491 oxidoreductase activity
	GO:0050660 FAD binding
	GO:0009555 pollen development
	GO:0009863 salicylic acid mediated signaling pathway
	GO:0016627 oxidoreductase activity, acting on the CH-CH group of donors
	GO:0009753 response to jasmonic acid stimulus
	GO:0005777 peroxisome
	GO:0009611 response to wounding
	GO:0055114 oxidation reduction
	GO:0046686 response to cadmium ion
	GO:0043069 negative regulation of programmed cell death
	GO:0006629 lipid metabolic process
	GO:0050832 defense response to fungus
	GO:0008152 metabolic process
	GO:0001676 long-chain fatty acid metabolic process
	GO:0002213 defense response to insect
	GO:0009506 plasmodesma
	GO:0010363 regulation of plant-type hypersensitive response
	GO:0009620 response to fungus
	GO:0003995 acyl-CoA dehydrogenase activity
	GO:0003997 acyl-CoA oxidase activity
---	---
Solyc08g014150	GO:0009617 response to bacterium
	GO:0031348 negative regulation of defense response
	GO:0045087 innate immune response
	GO:0009697 salicylic acid biosynthetic process
	GO:0009627 systemic acquired resistance
---	---
Solyc10g079130	GO:0009738 abscisic acid mediated signaling pathway
	GO:0000165 MAPKKK cascade
	GO:0006612 protein targeting to membrane
	GO:0009611 response to wounding
	GO:0031348 negative regulation of defense response
	GO:0004698 calcium-dependent protein kinase C activity
	GO:0007165 signal transduction
	GO:0009414 response to water deprivation
	GO:0007154 cell communication
	GO:0009651 response to salt stress
	GO:0005737 cytoplasm
	GO:0042538 hyperosmotic salinity response
	GO:0009753 response to jasmonic acid stimulus
	GO:0009863 salicylic acid mediated signaling pathway
	GO:0009862 systemic acquired resistance, salicylic acid mediated signaling pathway
	GO:0005634 nucleus
	GO:0016020 membrane
	GO:0009867 jasmonic acid mediated signaling pathway
	GO:0009963 positive regulation of flavonoid biosynthetic process
	GO:0000166 nucleotide binding
	GO:0004674 protein serine/threonine kinase activity
	GO:0016740 transferase activity
	GO:0005509 calcium ion binding
	GO:0004672 protein kinase activity
	GO:0046872 metal ion binding
	GO:0043069 negative regulation of programmed cell death
	GO:0005524 ATP binding
	GO:0009733 response to auxin stimulus
	GO:0006468 protein amino acid phosphorylation
	GO:0016301 kinase activity
	GO:0016310 phosphorylation
	GO:0050832 defense response to fungus
	GO:0005886 plasma membrane
	GO:0009409 response to cold
	GO:0009737 response to abscisic acid stimulus
	GO:0009506 plasmodesma
	GO:0010200 response to chitin
	GO:0010363 regulation of plant-type hypersensitive response
	GO:0030968 endoplasmic reticulum unfolded protein response
	GO:0016772 transferase activity, transferring phosphorus-containing groups
	GO:0009723 response to ethylene stimulus
	GO:0005515 protein binding
---	---
Solyc08g062950	GO:0004497 monooxygenase activity
	GO:0016020 membrane
	GO:0006612 protein targeting to membrane
	GO:0010363 regulation of plant-type hypersensitive response
	GO:0020037 heme binding
	GO:0009805 coumarin biosynthetic process
	GO:0016021 integral to membrane
	GO:0016705 oxidoreductase activity, acting on paired donors, with incorporation or reduction of molecular oxygen
	GO:0009611 response to wounding
	GO:0009963 positive regulation of flavonoid biosynthetic process
	GO:0009926 auxin polar transport
	GO:0009934 regulation of meristem structural organization
	GO:0016117 carotenoid biosynthetic process
	GO:0005506 iron ion binding
	GO:0046872 metal ion binding
	GO:0010223 secondary shoot formation
	GO:0055114 oxidation reduction
	GO:0016491 oxidoreductase activity
---	---
Solyc01g105280	GO:0016787 hydrolase activity
	GO:0016311 dephosphorylation
	GO:0004721 phosphoprotein phosphatase activity
	GO:0003824 catalytic activity
	GO:0002237 response to molecule of bacterial origin
	GO:0009627 systemic acquired resistance
	GO:0008152 metabolic process
	GO:0005886 plasma membrane
	GO:0046872 metal ion binding
	GO:0031347 regulation of defense response
---	---
Solyc01g094960	GO:0009595 detection of biotic stimulus
	GO:0009617 response to bacterium
	GO:0000165 MAPKKK cascade
	GO:0006612 protein targeting to membrane
	GO:0018108 peptidyl-tyrosine phosphorylation
	GO:0004707 MAP kinase activity
	GO:0031348 negative regulation of defense response
	GO:0009697 salicylic acid biosynthetic process
	GO:0009861 jasmonic acid and ethylene-dependent systemic resistance
	GO:0007165 signal transduction
	GO:0009414 response to water deprivation
	GO:0048481 ovule development
	GO:0009651 response to salt stress
	GO:0016772 transferase activity, transferring phosphorus-containing groups
	GO:0005874 microtubule
	GO:0006096 glycolysis
	GO:0023014 signal transmission via phosphorylation event
	GO:0005737 cytoplasm
	GO:0010374 stomatal complex development
	GO:0009868 jasmonic acid and ethylene-dependent systemic resistance, jasmonic acid mediated signaling pathway
	GO:0042538 hyperosmotic salinity response
	GO:0042539 hypotonic salinity response
	GO:0009555 pollen development
	GO:0009734 auxin mediated signaling pathway
	GO:0009863 salicylic acid mediated signaling pathway
	GO:0009862 systemic acquired resistance, salicylic acid mediated signaling pathway
	GO:0005634 nucleus
	GO:0009738 abscisic acid mediated signaling pathway
	GO:0009867 jasmonic acid mediated signaling pathway
	GO:0009611 response to wounding
	GO:0000166 nucleotide binding
	GO:0004674 protein serine/threonine kinase activity
	GO:0016740 transferase activity
	GO:0004713 protein tyrosine kinase activity
	GO:0004672 protein kinase activity
	GO:0046686 response to cadmium ion
	GO:0043069 negative regulation of programmed cell death
	GO:0005524 ATP binding
	GO:0009581 detection of external stimulus
	GO:0006468 protein amino acid phosphorylation
	GO:0045088 regulation of innate immune response
	GO:0045087 innate immune response
	GO:0016301 kinase activity
	GO:0016310 phosphorylation
	GO:0080026 response to indolebutyric acid stimulus
	GO:0006952 defense response
	GO:0006833 water transport
	GO:0010310 regulation of hydrogen peroxide metabolic process
	GO:0006970 response to osmotic stress
	GO:0006972 hyperosmotic response
	GO:0009266 response to temperature stimulus
	GO:0009733 response to auxin stimulus
	GO:0009737 response to abscisic acid stimulus
	GO:0051707 response to other organism
	GO:0043622 cortical microtubule organization
	GO:0010200 response to chitin
	GO:0009753 response to jasmonic acid stimulus
	GO:0050832 defense response to fungus
	GO:0007030 Golgi organization
	GO:0007112 male meiosis cytokinesis
	GO:0010363 regulation of plant-type hypersensitive response
	GO:0030968 endoplasmic reticulum unfolded protein response
	GO:0009620 response to fungus
	GO:0009814 defense response, incompatible interaction
	GO:0005856 cytoskeleton
	GO:0043900 regulation of multi-organism process
	GO:0009627 systemic acquired resistance
	GO:0009723 response to ethylene stimulus
	GO:0009409 response to cold
	GO:0006355 regulation of transcription, DNA-dependent
	GO:0007154 cell communication
	GO:0005515 protein binding
	GO:0035304 regulation of protein amino acid dephosphorylation
	GO:0005829 cytosol
	GO:0042742 defense response to bacterium
---	---
Solyc12g055750	GO:0016020 membrane
	GO:0006612 protein targeting to membrane
	GO:0006862 nucleotide transport
	GO:0006820 anion transport
	GO:0006828 manganese ion transport
	GO:0043269 regulation of ion transport
	GO:0006888 ER to Golgi vesicle-mediated transport
	GO:0005773 vacuole
	GO:0016021 integral to membrane
	GO:0000041 transition metal ion transport
	GO:0006882 cellular zinc ion homeostasis
	GO:0005774 vacuolar membrane
	GO:0015691 cadmium ion transport
	GO:0015696 ammonium transport
	GO:0043069 negative regulation of programmed cell death
	GO:0015672 monovalent inorganic cation transport
	GO:0015297 antiporter activity
	GO:0008324 cation transmembrane transporter activity
	GO:0006812 cation transport
	GO:0006811 ion transport
	GO:0006810 transport
	GO:0006816 calcium ion transport
	GO:0034220 ion transmembrane transport
	GO:0015802 basic amino acid transport
	GO:0055085 transmembrane transport
	GO:0043090 amino acid import
	GO:0010363 regulation of plant-type hypersensitive response
	GO:0070588 calcium ion transmembrane transport
	GO:0009624 response to nematode
	GO:0009705 plant-type vacuole membrane
	GO:0015369 calcium:hydrogen antiporter activity
---	---
Solyc01g088150	GO:0004367 glycerol-3-phosphate dehydrogenase (NAD+) activity
	GO:0005737 cytoplasm
	GO:0005975 carbohydrate metabolic process
	GO:0016616 oxidoreductase activity, acting on the CH-OH group of donors, NAD or NADP as acceptor
	GO:0009331 glycerol-3-phosphate dehydrogenase complex
	GO:0046168 glycerol-3-phosphate catabolic process
	GO:0051287 NAD or NADH binding
	GO:0005829 cytosol
	GO:0009627 systemic acquired resistance
	GO:0050662 coenzyme binding
	GO:0006950 response to stress
	GO:0006072 glycerol-3-phosphate metabolic process
	GO:0055114 oxidation reduction
	GO:0016491 oxidoreductase activity
---	---
Solyc08g065480	GO:0009535 chloroplast thylakoid membrane
	GO:0009579 thylakoid
	GO:0052542 callose deposition during defense response
	GO:0009536 plastid
	GO:0010363 regulation of plant-type hypersensitive response
	GO:0030968 endoplasmic reticulum unfolded protein response
	GO:0006783 heme biosynthetic process
	GO:0016829 lyase activity
	GO:0006612 protein targeting to membrane
	GO:0009611 response to wounding
	GO:0005739 mitochondrion
	GO:0006779 porphyrin biosynthetic process
	GO:0015995 chlorophyll biosynthetic process
	GO:0033014 tetrapyrrole biosynthetic process
	GO:0004325 ferrochelatase activity
	GO:0006979 response to oxidative stress
	GO:0031969 chloroplast membrane
	GO:0016020 membrane
	GO:0043069 negative regulation of programmed cell death
	GO:0019243 methylglyoxal catabolic process to D-lactate
	GO:0009507 chloroplast
---	---
Solyc10g076480	GO:0009595 detection of biotic stimulus
	GO:0009738 abscisic acid mediated signaling pathway
	GO:0000165 MAPKKK cascade
	GO:0006612 protein targeting to membrane
	GO:0006862 nucleotide transport
	GO:0031348 negative regulation of defense response
	GO:0006820 anion transport
	GO:0009697 salicylic acid biosynthetic process
	GO:0042742 defense response to bacterium
	GO:0043269 regulation of ion transport
	GO:0010310 regulation of hydrogen peroxide metabolic process
	GO:0006888 ER to Golgi vesicle-mediated transport
	GO:0009750 response to fructose stimulus
	GO:0009863 salicylic acid mediated signaling pathway
	GO:0009862 systemic acquired resistance, salicylic acid mediated signaling pathway
	GO:0016021 integral to membrane
	GO:0016020 membrane
	GO:0009867 jasmonic acid mediated signaling pathway
	GO:0015398 high affinity secondary active ammonium transmembrane transporter activity
	GO:0015695 organic cation transport
	GO:0031347 regulation of defense response
	GO:0015696 ammonium transport
	GO:0043069 negative regulation of programmed cell death
	GO:0009581 detection of external stimulus
	GO:0006810 transport
	GO:0050832 defense response to fungus
	GO:0043900 regulation of multi-organism process
	GO:0015802 basic amino acid transport
	GO:0005886 plasma membrane
	GO:0009409 response to cold
	GO:0007154 cell communication
	GO:0051707 response to other organism
	GO:0009506 plasmodesma
	GO:0010200 response to chitin
	GO:0009744 response to sucrose stimulus
	GO:0006995 cellular response to nitrogen starvation
	GO:0043090 amino acid import
	GO:0010363 regulation of plant-type hypersensitive response
	GO:0030968 endoplasmic reticulum unfolded protein response
	GO:0008519 ammonium transmembrane transporter activity
	GO:0009624 response to nematode
	GO:0009627 systemic acquired resistance
	GO:0009749 response to glucose stimulus
	GO:0002237 response to molecule of bacterial origin

## Sheet: Responce to stimulus_GO terms
Sloyc ID's (156)	GO terms
Solyc02g089400	GO:0071281 cellular response to iron ion
	GO:0005773 vacuole
	GO:0016021 integral to membrane
	GO:0016020 membrane
	GO:0071369 cellular response to ethylene stimulus
	GO:0005774 vacuolar membrane
---	---
Solyc05g054830	GO:0009827 plant-type cell wall modification
	GO:0034613 cellular protein localization
	GO:0005634 nucleus
	GO:0016020 membrane
	GO:0009536 plastid
	GO:0009860 pollen tube growth
	GO:0005515 protein binding
	GO:0005886 plasma membrane
	GO:0009651 response to salt stress
	GO:0016021 integral to membrane
---	---
Solyc05g054030	GO:0009536 plastid
	GO:0009590 detection of gravity
	GO:0005634 nucleus
	GO:0009959 negative gravitropism
	GO:0003676 nucleic acid binding
	GO:0046872 metal ion binding
	GO:0010031 circumnutation
---	---
Solyc05g054890	GO:0016020 membrane
	GO:0006810 transport
	GO:0008152 metabolic process
	GO:0016021 integral to membrane
	GO:0006865 amino acid transport
	GO:0009624 response to nematode
	GO:0006200 ATP catabolic process
	GO:0000166 nucleotide binding
	GO:0016887 ATPase activity
	GO:0005886 plasma membrane
	GO:0017111 nucleoside-triphosphatase activity
	GO:0005524 ATP binding
---	---
Solyc01g010860	GO:0006633 fatty acid biosynthetic process
	GO:0005794 Golgi apparatus
	GO:0006629 lipid metabolic process
	GO:0000170 sphingosine hydroxylase activity
	GO:0016020 membrane
	GO:0005789 endoplasmic reticulum membrane
	GO:0016126 sterol biosynthetic process
	GO:0046520 sphingoid biosynthetic process
	GO:0005783 endoplasmic reticulum
	GO:0005506 iron ion binding
	GO:0009640 photomorphogenesis
	GO:0030148 sphingolipid biosynthetic process
	GO:0016021 integral to membrane
	GO:0055114 oxidation reduction
	GO:0016491 oxidoreductase activity
---	---
Solyc01g106390	GO:0031969 chloroplast membrane
	GO:0050661 NADP or NADPH binding
	GO:0009536 plastid
	GO:0009507 chloroplast
	GO:0015995 chlorophyll biosynthetic process
	GO:0006783 heme biosynthetic process
	GO:0006782 protoporphyrinogen IX biosynthetic process
	GO:0016020 membrane
	GO:0008883 glutamyl-tRNA reductase activity
	GO:0006779 porphyrin biosynthetic process
	GO:0055072 iron ion homeostasis
	GO:0033014 tetrapyrrole biosynthetic process
	GO:0005515 protein binding
	GO:0010039 response to iron ion
	GO:0000302 response to reactive oxygen species
	GO:0055114 oxidation reduction
	GO:0016491 oxidoreductase activity
---	---
Solyc06g075650	GO:0000326 protein storage vacuole
	GO:0006598 polyamine catabolic process
	GO:0042398 cellular amino acid derivative biosynthetic process
	GO:0009409 response to cold
	GO:0009651 response to salt stress
	GO:0009698 phenylpropanoid metabolic process
	GO:0006096 glycolysis
	GO:0009941 chloroplast envelope
	GO:0009737 response to abscisic acid stimulus
	GO:0005773 vacuole
	GO:0016021 integral to membrane
	GO:0016020 membrane
	GO:0005774 vacuolar membrane
	GO:0015250 water channel activity
	GO:0046686 response to cadmium ion
	GO:0042807 central vacuole
	GO:0015840 urea transport
	GO:0005215 transporter activity
	GO:0006810 transport
	GO:0006816 calcium ion transport
	GO:0006950 response to stress
	GO:0006972 hyperosmotic response
	GO:0009266 response to temperature stimulus
	GO:0009269 response to desiccation
	GO:0055085 transmembrane transport
	GO:0007030 Golgi organization
	GO:0015204 urea transmembrane transporter activity
	GO:0006833 water transport
	GO:0009705 plant-type vacuole membrane
---	---
Solyc09g008790	GO:0006468 protein amino acid phosphorylation
	GO:0016310 phosphorylation
	GO:0016301 kinase activity
	GO:0000166 nucleotide binding
	GO:0004674 protein serine/threonine kinase activity
	GO:0004672 protein kinase activity
	GO:0016772 transferase activity, transferring phosphorus-containing groups
	GO:0006979 response to oxidative stress
	GO:0005524 ATP binding
---	---
Solyc09g007900	GO:0005737 cytoplasm
	GO:0043234 protein complex
	GO:0016841 ammonia-lyase activity
	GO:0005829 cytosol
	GO:0006559 L-phenylalanine catabolic process
	GO:0009698 phenylpropanoid metabolic process
	GO:0016829 lyase activity
	GO:0009800 cinnamic acid biosynthetic process
	GO:0003824 catalytic activity
	GO:0009058 biosynthetic process
	GO:0045548 phenylalanine ammonia-lyase activity
	GO:0016597 amino acid binding
	GO:0006979 response to oxidative stress
---	---
Solyc02g093250	GO:0006598 polyamine catabolic process
	GO:0032259 methylation
	GO:0009809 lignin biosynthetic process
	GO:0008171 O-methyltransferase activity
	GO:0009805 coumarin biosynthetic process
	GO:0009611 response to wounding
	GO:0009963 positive regulation of flavonoid biosynthetic process
	GO:0042398 cellular amino acid derivative biosynthetic process
	GO:0016740 transferase activity
	GO:0019344 cysteine biosynthetic process
	GO:0008168 methyltransferase activity
	GO:0046686 response to cadmium ion
	GO:0042409 caffeoyl-CoA O-methyltransferase activity
	GO:0046872 metal ion binding
	GO:0009698 phenylpropanoid metabolic process
	GO:0009699 phenylpropanoid biosynthetic process
---	---
Solyc01g108280	GO:0006636 unsaturated fatty acid biosynthetic process
	GO:0016310 phosphorylation
	GO:0042744 hydrogen peroxide catabolic process
	GO:0010029 regulation of seed germination
	GO:0042742 defense response to bacterium
	GO:0010359 regulation of anion channel activity
	GO:0009651 response to salt stress
	GO:0005737 cytoplasm
	GO:0009414 response to water deprivation
	GO:0009737 response to abscisic acid stimulus
	GO:0040007 growth
	GO:0005634 nucleus
	GO:0009738 abscisic acid mediated signaling pathway
	GO:0005985 sucrose metabolic process
	GO:0000166 nucleotide binding
	GO:0004674 protein serine/threonine kinase activity
	GO:0016740 transferase activity
	GO:0004672 protein kinase activity
	GO:0005524 ATP binding
	GO:0006468 protein amino acid phosphorylation
	GO:0070300 phosphatidic acid binding
	GO:0016301 kinase activity
	GO:0006952 defense response
	GO:0019903 protein phosphatase binding
	GO:0010119 regulation of stomatal movement
	GO:0010118 stomatal movement
	GO:0009789 positive regulation of abscisic acid mediated signaling pathway
	GO:0016772 transferase activity, transferring phosphorus-containing groups
	GO:0005829 cytosol
	GO:0009931 calcium-dependent protein serine/threonine kinase activity
	GO:0048366 leaf development
	GO:0019432 triglyceride biosynthetic process
	GO:0005515 protein binding
	GO:0006970 response to osmotic stress
	GO:0048527 lateral root development
	GO:0009739 response to gibberellin stimulus
---	---
Solyc04g048900	GO:0010204 defense response signaling pathway, resistance gene-independent
	GO:0006995 cellular response to nitrogen starvation
	GO:0006457 protein folding
	GO:0005783 endoplasmic reticulum
	GO:0005509 calcium ion binding
	GO:0009626 plant-type hypersensitive response
	GO:0016023 cytoplasmic membrane-bounded vesicle
	GO:0046283 anthocyanin metabolic process
	GO:0045087 innate immune response
	GO:0009617 response to bacterium
	GO:0034976 response to endoplasmic reticulum stress
	GO:0009627 systemic acquired resistance
	GO:0005789 endoplasmic reticulum membrane
	GO:0009697 salicylic acid biosynthetic process
	GO:0055074 calcium ion homeostasis
	GO:0051082 unfolded protein binding
	GO:0031347 regulation of defense response
	GO:0046872 metal ion binding
	GO:0005788 endoplasmic reticulum lumen
	GO:0042742 defense response to bacterium
---	---
Solyc06g059850	GO:0043617 cellular response to sucrose starvation
	GO:0009744 response to sucrose stimulus
	GO:0016624 oxidoreductase activity, acting on the aldehyde or oxo group of donors, disulfide as acceptor
	GO:0005739 mitochondrion
	GO:0008152 metabolic process
	GO:0005759 mitochondrial matrix
	GO:0009646 response to absence of light
	GO:0003863 3-methyl-2-oxobutanoate dehydrogenase (2-methylpropanoyl-transferring) activity
	GO:0046872 metal ion binding
	GO:0055114 oxidation reduction
	GO:0016491 oxidoreductase activity
---	---
Solyc03g113080	GO:0010583 response to cyclopentenone
	GO:0006810 transport
	GO:0048316 seed development
	GO:0008152 metabolic process
	GO:0005215 transporter activity
	GO:0016021 integral to membrane
	GO:0016020 membrane
	GO:0017111 nucleoside-triphosphatase activity
	GO:0006200 ATP catabolic process
	GO:0000166 nucleotide binding
	GO:0009536 plastid
	GO:0009407 toxin catabolic process
	GO:0016887 ATPase activity
	GO:0015245 fatty acid transporter activity
	GO:0005524 ATP binding
	GO:0015908 fatty acid transport
---	---
Solyc07g064800	GO:0022626 cytosolic ribosome
	GO:0008152 metabolic process
	GO:0045252 oxoglutarate dehydrogenase complex
	GO:0016020 membrane
	GO:0033512 L-lysine catabolic process to acetyl-CoA via saccharopine
	GO:0006099 tricarboxylic acid cycle
	GO:0005739 mitochondrion
	GO:0016740 transferase activity
	GO:0016746 transferase activity, transferring acyl groups
	GO:0008270 zinc ion binding
	GO:0004149 dihydrolipoyllysine-residue succinyltransferase activity
	GO:0046686 response to cadmium ion
	GO:0006979 response to oxidative stress
---	---
Solyc12g056210	GO:0010167 response to nitrate
	GO:0048767 root hair elongation
	GO:0015706 nitrate transport
	GO:0009863 salicylic acid mediated signaling pathway
	GO:0045087 innate immune response
	GO:0031348 negative regulation of defense response
	GO:0009697 salicylic acid biosynthetic process
	GO:0006970 response to osmotic stress
	GO:0005886 plasma membrane
	GO:0046686 response to cadmium ion
---	---
Solyc03g117600	GO:0005737 cytoplasm
	GO:0006612 protein targeting to membrane
	GO:0009809 lignin biosynthetic process
	GO:0010363 regulation of plant-type hypersensitive response
	GO:0010252 auxin homeostasis
	GO:0009805 coumarin biosynthetic process
	GO:0005829 cytosol
	GO:0016020 membrane
	GO:0009611 response to wounding
	GO:0009963 positive regulation of flavonoid biosynthetic process
	GO:0047172 shikimate O-hydroxycinnamoyltransferase activity
	GO:0016740 transferase activity
	GO:0016746 transferase activity, transferring acyl groups
	GO:0016747 transferase activity, transferring acyl groups other than amino-acyl groups
	GO:0005515 protein binding
	GO:0047205 quinate O-hydroxycinnamoyltransferase activity
---	---
Solyc05g056230	GO:0010204 defense response signaling pathway, resistance gene-independent
	GO:0006995 cellular response to nitrogen starvation
	GO:0006457 protein folding
	GO:0005783 endoplasmic reticulum
	GO:0005509 calcium ion binding
	GO:0009626 plant-type hypersensitive response
	GO:0016023 cytoplasmic membrane-bounded vesicle
	GO:0046283 anthocyanin metabolic process
	GO:0045087 innate immune response
	GO:0009617 response to bacterium
	GO:0034976 response to endoplasmic reticulum stress
	GO:0009627 systemic acquired resistance
	GO:0005789 endoplasmic reticulum membrane
	GO:0009697 salicylic acid biosynthetic process
	GO:0055074 calcium ion homeostasis
	GO:0051082 unfolded protein binding
	GO:0031347 regulation of defense response
	GO:0046872 metal ion binding
	GO:0005788 endoplasmic reticulum lumen
	GO:0042742 defense response to bacterium
---	---
Solyc06g076450	GO:0006457 protein folding
	GO:0019932 second-messenger-mediated signaling
	GO:0003677 DNA binding
	GO:0010008 endosome membrane
	GO:0007264 small GTPase mediated signal transduction
	GO:0000160 two-component signal transduction system (phosphorelay)
	GO:0016020 membrane
	GO:0000166 nucleotide binding
	GO:0005525 GTP binding
	GO:0005794 Golgi apparatus
	GO:0006810 transport
	GO:0005886 plasma membrane
	GO:0009408 response to heat
	GO:0009644 response to high light intensity
	GO:0009504 cell plate
	GO:0009506 plasmodesma
	GO:0016192 vesicle-mediated transport
	GO:0042542 response to hydrogen peroxide
	GO:0005829 cytosol
	GO:0006355 regulation of transcription, DNA-dependent
	GO:0015031 protein transport
	GO:0005768 endosome
---	---
Solyc07g062650	GO:0048046 apoplast
	GO:0006099 tricarboxylic acid cycle
	GO:0042742 defense response to bacterium
	GO:0009651 response to salt stress
	GO:0006096 glycolysis
	GO:0016491 oxidoreductase activity
	GO:0044262 cellular carbohydrate metabolic process
	GO:0005618 cell wall
	GO:0016020 membrane
	GO:0005739 mitochondrion
	GO:0046686 response to cadmium ion
	GO:0005507 copper ion binding
	GO:0005759 mitochondrial matrix
	GO:0003824 catalytic activity
	GO:0006833 water transport
	GO:0030060 L-malate dehydrogenase activity
	GO:0006972 hyperosmotic response
	GO:0009266 response to temperature stimulus
	GO:0009409 response to cold
	GO:0055114 oxidation reduction
	GO:0009507 chloroplast
	GO:0007030 Golgi organization
	GO:0005975 carbohydrate metabolic process
	GO:0016615 malate dehydrogenase activity
	GO:0016616 oxidoreductase activity, acting on the CH-OH group of donors, NAD or NADP as acceptor
	GO:0009853 photorespiration
	GO:0006094 gluconeogenesis
	GO:0006108 malate metabolic process
---	---
Solyc08g014150	GO:0009617 response to bacterium
	GO:0031348 negative regulation of defense response
	GO:0045087 innate immune response
	GO:0009697 salicylic acid biosynthetic process
	GO:0009627 systemic acquired resistance
---	---
Solyc08g066500	GO:0033044 regulation of chromosome organization
	GO:0048589 developmental growth
	GO:0030154 cell differentiation
	GO:0044036 cell wall macromolecule metabolic process
	GO:0009793 embryonic development ending in seed dormancy
	GO:0003677 DNA binding
	GO:0048263 determination of dorsal identity
	GO:0051301 cell division
	GO:0007062 sister chromatid cohesion
	GO:0009733 response to auxin stimulus
	GO:0043565 sequence-specific DNA binding
	GO:0009944 polarity specification of adaxial/abaxial axis
	GO:0010089 xylem development
	GO:0006355 regulation of transcription, DNA-dependent
	GO:0010087 phloem or xylem histogenesis
	GO:0005634 nucleus
	GO:0009965 leaf morphogenesis
	GO:0071555 cell wall organization
	GO:0080060 integument development
	GO:0048519 negative regulation of biological process
	GO:0048439 flower morphogenesis
	GO:0008284 positive regulation of cell proliferation
	GO:0009887 organ morphogenesis
	GO:0009880 embryonic pattern specification
	GO:0048765 root hair cell differentiation
	GO:0008289 lipid binding
	GO:0009888 tissue development
	GO:0045597 positive regulation of cell differentiation
	GO:0045595 regulation of cell differentiation
	GO:0006995 cellular response to nitrogen starvation
	GO:0010014 meristem initiation
	GO:0010228 vegetative to reproductive phase transition of meristem
	GO:0007155 cell adhesion
	GO:0016049 cell growth
	GO:0010051 xylem and phloem pattern formation
	GO:0010072 primary shoot apical meristem specification
	GO:0010073 meristem maintenance
	GO:0042546 cell wall biogenesis
	GO:0045010 actin nucleation
	GO:0010075 regulation of meristem growth
	GO:0010090 trichome morphogenesis
	GO:0010638 positive regulation of organelle organization
	GO:0003700 transcription factor activity
	GO:0006351 transcription, DNA-dependent
	GO:0009855 determination of bilateral symmetry
	GO:0010067 procambium histogenesis
	GO:0010431 seed maturation
---	---
Solyc09g061840	GO:0006633 fatty acid biosynthetic process
	GO:0006631 fatty acid metabolic process
	GO:0008152 metabolic process
	GO:0006635 fatty acid beta-oxidation
	GO:0009695 jasmonic acid biosynthetic process
	GO:0009514 glyoxysome
	GO:0009718 anthocyanin biosynthetic process
	GO:0009789 positive regulation of abscisic acid mediated signaling pathway
	GO:0080129 proteasome core complex assembly
	GO:0005730 nucleolus
	GO:0005773 vacuole
	GO:0043161 proteasomal ubiquitin-dependent protein catabolic process
	GO:0016020 membrane
	GO:0005777 peroxisome
	GO:0009611 response to wounding
	GO:0005739 mitochondrion
	GO:0005774 vacuolar membrane
	GO:0016740 transferase activity
	GO:0016746 transferase activity, transferring acyl groups
	GO:0016747 transferase activity, transferring acyl groups other than amino-acyl groups
	GO:0003988 acetyl-CoA C-acyltransferase activity
	GO:0006629 lipid metabolic process
	GO:0031408 oxylipin biosynthetic process
	GO:0003824 catalytic activity
	GO:0009407 toxin catabolic process
	GO:0010224 response to UV-B
	GO:0010111 glyoxysome organization
	GO:0009507 chloroplast
	GO:0009744 response to sucrose stimulus
	GO:0009813 flavonoid biosynthetic process
	GO:0051788 response to misfolded protein
---	---
Solyc02g088690	GO:0042732 D-xylose metabolic process
	GO:0007033 vacuole organization
	GO:0007030 Golgi organization
	GO:0005975 carbohydrate metabolic process
	GO:0052546 cell wall pectin metabolic process
	GO:0016616 oxidoreductase activity, acting on the CH-OH group of donors, NAD or NADP as acceptor
	GO:0016023 cytoplasmic membrane-bounded vesicle
	GO:0051287 NAD or NADH binding
	GO:0005634 nucleus
	GO:0016491 oxidoreductase activity
	GO:0009744 response to sucrose stimulus
	GO:0009749 response to glucose stimulus
	GO:0048046 apoplast
	GO:0005618 cell wall
	GO:0006065 UDP-glucuronate biosynthetic process
	GO:0048767 root hair elongation
	GO:0003979 UDP-glucose 6-dehydrogenase activity
	GO:0006007 glucose catabolic process
	GO:0005829 cytosol
	GO:0055114 oxidation reduction
	GO:0009750 response to fructose stimulus
---	---
Solyc06g068090	GO:0006631 fatty acid metabolic process
	GO:0005739 mitochondrion
	GO:0030136 clathrin-coated vesicle
	GO:0009737 response to abscisic acid stimulus
	GO:0005634 nucleus
	GO:0016020 membrane
	GO:0005546 phosphatidylinositol-4,5-bisphosphate binding
	GO:0016042 lipid catabolic process
	GO:0009845 seed germination
	GO:0005509 calcium ion binding
	GO:0046686 response to cadmium ion
	GO:0004630 phospholipase D activity
	GO:0016787 hydrolase activity
	GO:0003824 catalytic activity
	GO:0010119 regulation of stomatal movement
	GO:0008152 metabolic process
	GO:0005886 plasma membrane
	GO:0009789 positive regulation of abscisic acid mediated signaling pathway
	GO:0009506 plasmodesma
	GO:0009507 chloroplast
	GO:0005829 cytosol
	GO:0070290 NAPE-specific phospholipase D activity
	GO:0046470 phosphatidylcholine metabolic process
---	---
Solyc03g031670	GO:0009738 abscisic acid mediated signaling pathway
	GO:0016310 phosphorylation
	GO:0006612 protein targeting to membrane
	GO:0031348 negative regulation of defense response
	GO:0007165 signal transduction
	GO:0009751 response to salicylic acid stimulus
	GO:0009862 systemic acquired resistance, salicylic acid mediated signaling pathway
	GO:0016020 membrane
	GO:0000165 MAPKKK cascade
	GO:0000166 nucleotide binding
	GO:0004674 protein serine/threonine kinase activity
	GO:0016740 transferase activity
	GO:0009867 jasmonic acid mediated signaling pathway
	GO:0005509 calcium ion binding
	GO:0004672 protein kinase activity
	GO:0046872 metal ion binding
	GO:0043069 negative regulation of programmed cell death
	GO:0005524 ATP binding
	GO:0006468 protein amino acid phosphorylation
	GO:0016301 kinase activity
	GO:0050832 defense response to fungus
	GO:0019903 protein phosphatase binding
	GO:0005886 plasma membrane
	GO:0009409 response to cold
	GO:0007154 cell communication
	GO:0009506 plasmodesma
	GO:0010363 regulation of plant-type hypersensitive response
	GO:0030968 endoplasmic reticulum unfolded protein response
	GO:0004683 calmodulin-dependent protein kinase activity
	GO:0016772 transferase activity, transferring phosphorus-containing groups
	GO:0005829 cytosol
	GO:0009723 response to ethylene stimulus
	GO:0005515 protein binding
---	---
Solyc06g066680	GO:0015819 lysine transport
	GO:0015817 histidine transport
	GO:0015189 L-lysine transmembrane transporter activity
	GO:0015181 arginine transmembrane transporter activity
	GO:0015893 drug transport
	GO:0045117 azole transport
	GO:0006561 proline biosynthetic process
	GO:0000064 L-ornithine transmembrane transporter activity
	GO:0016021 integral to membrane
	GO:0016020 membrane
	GO:0005739 mitochondrion
	GO:0005290 L-histidine transmembrane transporter activity
	GO:0006855 multidrug transport
	GO:0006810 transport
	GO:0015822 ornithine transport
	GO:0034220 ion transmembrane transport
	GO:0006950 response to stress
	GO:0006972 hyperosmotic response
	GO:0055085 transmembrane transport
	GO:0043091 L-arginine import
	GO:0003333 amino acid transmembrane transport
	GO:0005743 mitochondrial inner membrane
---	---
Solyc01g091620	GO:0006468 protein amino acid phosphorylation
	GO:0042538 hyperosmotic salinity response
	GO:0005829 cytosol
	GO:0009741 response to brassinosteroid stimulus
	GO:0016310 phosphorylation
	GO:0005634 nucleus
	GO:0016301 kinase activity
	GO:0016740 transferase activity
	GO:0000166 nucleotide binding
	GO:0004674 protein serine/threonine kinase activity
	GO:0009933 meristem structural organization
	GO:0006972 hyperosmotic response
	GO:0004672 protein kinase activity
	GO:0009651 response to salt stress
	GO:0016772 transferase activity, transferring phosphorus-containing groups
	GO:0046777 protein amino acid autophosphorylation
	GO:0005524 ATP binding
---	---
Solyc05g013070	GO:0016310 phosphorylation
	GO:0006612 protein targeting to membrane
	GO:0031348 negative regulation of defense response
	GO:0007165 signal transduction
	GO:0009414 response to water deprivation
	GO:0009723 response to ethylene stimulus
	GO:0009733 response to auxin stimulus
	GO:0042538 hyperosmotic salinity response
	GO:0009753 response to jasmonic acid stimulus
	GO:0009734 auxin mediated signaling pathway
	GO:0009863 salicylic acid mediated signaling pathway
	GO:0009862 systemic acquired resistance, salicylic acid mediated signaling pathway
	GO:0009738 abscisic acid mediated signaling pathway
	GO:0009867 jasmonic acid mediated signaling pathway
	GO:0004674 protein serine/threonine kinase activity
	GO:0004712 protein serine/threonine/tyrosine kinase activity
	GO:0004672 protein kinase activity
	GO:0043069 negative regulation of programmed cell death
	GO:0005524 ATP binding
	GO:0006468 protein amino acid phosphorylation
	GO:0016301 kinase activity
	GO:0050832 defense response to fungus
	GO:0009409 response to cold
	GO:0007154 cell communication
	GO:0009742 brassinosteroid mediated signaling pathway
	GO:0010363 regulation of plant-type hypersensitive response
	GO:0030968 endoplasmic reticulum unfolded protein response
	GO:0010305 leaf vascular tissue pattern formation
	GO:0000165 MAPKKK cascade
	GO:0009966 regulation of signal transduction
	GO:0005515 protein binding
	GO:0016772 transferase activity, transferring phosphorus-containing groups
---	---
Solyc08g075870	GO:0005794 Golgi apparatus
	GO:0005802 trans-Golgi network
	GO:0009737 response to abscisic acid stimulus
	GO:0005783 endoplasmic reticulum
	GO:0016021 integral to membrane
	GO:0016020 membrane
	GO:0005789 endoplasmic reticulum membrane
	GO:0009269 response to desiccation
	GO:0016740 transferase activity
	GO:0008168 methyltransferase activity
	GO:0009409 response to cold
	GO:0009651 response to salt stress
	GO:0032259 methylation
	GO:0005768 endosome
	GO:0000139 Golgi membrane
---	---
Solyc05g056560	GO:0006457 protein folding
	GO:0042542 response to hydrogen peroxide
	GO:0005829 cytosol
	GO:0009408 response to heat
	GO:0009644 response to high light intensity
	GO:0034976 response to endoplasmic reticulum stress
---	---
Solyc02g086580	GO:0000911 cytokinesis by cell plate formation
	GO:0006312 mitotic recombination
	GO:0006302 double-strand break repair
	GO:0008026 ATP-dependent helicase activity
	GO:0016787 hydrolase activity
	GO:0042138 meiotic DNA double-strand break formation
	GO:0000166 nucleotide binding
	GO:0032508 DNA duplex unwinding
	GO:0045132 meiotic chromosome segregation
	GO:0010564 regulation of cell cycle process
	GO:0017111 nucleoside-triphosphatase activity
	GO:0006200 ATP catabolic process
	GO:0007129 synapsis
	GO:0051026 chiasma assembly
	GO:0003676 nucleic acid binding
	GO:0003678 DNA helicase activity
	GO:0007067 mitosis
	GO:0004386 helicase activity
	GO:0007131 reciprocal meiotic recombination
	GO:0005524 ATP binding
	GO:0007062 sister chromatid cohesion
---	---
Solyc08g008110	GO:0009733 response to auxin stimulus
	GO:0071281 cellular response to iron ion
	GO:0016847 1-aminocyclopropane-1-carboxylate synthase activity
	GO:0009737 response to abscisic acid stimulus
	GO:0009835 ripening
	GO:0009753 response to jasmonic acid stimulus
	GO:0016829 lyase activity
	GO:0009611 response to wounding
	GO:0009612 response to mechanical stimulus
	GO:0009723 response to ethylene stimulus
	GO:0006952 defense response
	GO:0003824 catalytic activity
	GO:0009058 biosynthetic process
	GO:0030170 pyridoxal phosphate binding
	GO:0005515 protein binding
	GO:0009693 ethylene biosynthetic process
	GO:0042218 1-aminocyclopropane-1-carboxylate biosynthetic process
	GO:0006979 response to oxidative stress
	GO:0042802 identical protein binding
	GO:0010200 response to chitin
---	---
Solyc06g005170	GO:0009595 detection of biotic stimulus
	GO:0009617 response to bacterium
	GO:0000165 MAPKKK cascade
	GO:0006612 protein targeting to membrane
	GO:0000303 response to superoxide
	GO:0000302 response to reactive oxygen species
	GO:0010120 camalexin biosynthetic process
	GO:0031348 negative regulation of defense response
	GO:0009697 salicylic acid biosynthetic process
	GO:0042742 defense response to bacterium
	GO:0009414 response to water deprivation
	GO:0048481 ovule development
	GO:0009651 response to salt stress
	GO:0001666 response to hypoxia
	GO:0035304 regulation of protein amino acid dephosphorylation
	GO:0031347 regulation of defense response
	GO:0000169 activation of MAPK activity involved in osmosensory signaling pathway
	GO:0010374 stomatal complex development
	GO:0010310 regulation of hydrogen peroxide metabolic process
	GO:0009751 response to salicylic acid stimulus
	GO:0009626 plant-type hypersensitive response
	GO:0009863 salicylic acid mediated signaling pathway
	GO:0009862 systemic acquired resistance, salicylic acid mediated signaling pathway
	GO:0005634 nucleus
	GO:0009738 abscisic acid mediated signaling pathway
	GO:0009867 jasmonic acid mediated signaling pathway
	GO:0009574 preprophase band
	GO:0009864 induced systemic resistance, jasmonic acid mediated signaling pathway
	GO:0004707 MAP kinase activity
	GO:0004674 protein serine/threonine kinase activity
	GO:0016740 transferase activity
	GO:0051301 cell division
	GO:0004672 protein kinase activity
	GO:0023014 signal transmission via phosphorylation event
	GO:0043069 negative regulation of programmed cell death
	GO:0005524 ATP binding
	GO:0005737 cytoplasm
	GO:0006468 protein amino acid phosphorylation
	GO:0019684 photosynthesis, light reaction
	GO:0000166 nucleotide binding
	GO:0016301 kinase activity
	GO:0016310 phosphorylation
	GO:0006952 defense response
	GO:0006950 response to stress
	GO:0009733 response to auxin stimulus
	GO:0006970 response to osmotic stress
	GO:0010229 inflorescence development
	GO:0009409 response to cold
	GO:0009737 response to abscisic acid stimulus
	GO:0010224 response to UV-B
	GO:0051707 response to other organism
	GO:0006979 response to oxidative stress
	GO:0010200 response to chitin
	GO:0050832 defense response to fungus
	GO:0009524 phragmoplast
	GO:0010363 regulation of plant-type hypersensitive response
	GO:0030968 endoplasmic reticulum unfolded protein response
	GO:0042542 response to hydrogen peroxide
	GO:0080136 priming of cellular response to stress
	GO:0016772 transferase activity, transferring phosphorus-containing groups
	GO:0009814 defense response, incompatible interaction
	GO:0005802 trans-Golgi network
	GO:0043900 regulation of multi-organism process
	GO:0009723 response to ethylene stimulus
	GO:0006355 regulation of transcription, DNA-dependent
	GO:0007154 cell communication
	GO:0048364 root development
	GO:0005515 protein binding
	GO:0009873 ethylene mediated signaling pathway
	GO:0009743 response to carbohydrate stimulus
	GO:0009611 response to wounding
	GO:0007165 signal transduction
---	---
Solyc01g007910	GO:0006099 tricarboxylic acid cycle
	GO:0009651 response to salt stress
	GO:0006096 glycolysis
	GO:0006094 gluconeogenesis
	GO:0080129 proteasome core complex assembly
	GO:0009750 response to fructose stimulus
	GO:0006104 succinyl-CoA metabolic process
	GO:0005618 cell wall
	GO:0005739 mitochondrion
	GO:0000166 nucleotide binding
	GO:0046686 response to cadmium ion
	GO:0004775 succinate-CoA ligase (ADP-forming) activity
	GO:0005507 copper ion binding
	GO:0005524 ATP binding
	GO:0006626 protein targeting to mitochondrion
	GO:0009220 pyrimidine ribonucleotide biosynthetic process
	GO:0003824 catalytic activity
	GO:0048037 cofactor binding
	GO:0008152 metabolic process
	GO:0016874 ligase activity
	GO:0009744 response to sucrose stimulus
	GO:0046872 metal ion binding
	GO:0003878 ATP citrate synthase activity
	GO:0009627 systemic acquired resistance
	GO:0009749 response to glucose stimulus
	GO:0006105 succinate metabolic process
	GO:0009853 photorespiration
	GO:0006511 ubiquitin-dependent protein catabolic process
	GO:0051788 response to misfolded protein
	GO:0034976 response to endoplasmic reticulum stress
---	---
Solyc03g007200	GO:0005829 cytosol
	GO:0005886 plasma membrane
	GO:0008270 zinc ion binding
	GO:0032440 2-alkenal reductase activity
	GO:0006979 response to oxidative stress
	GO:0055114 oxidation reduction
	GO:0016491 oxidoreductase activity
---	---
Solyc07g042260	GO:0009733 response to auxin stimulus
	GO:0010583 response to cyclopentenone
	GO:0010311 lateral root formation
	GO:0048765 root hair cell differentiation
	GO:0045010 actin nucleation
	GO:0009734 auxin mediated signaling pathway
	GO:0003700 transcription factor activity
	GO:0009725 response to hormone stimulus
	GO:0005634 nucleus
	GO:0009741 response to brassinosteroid stimulus
	GO:0043565 sequence-specific DNA binding
	GO:0006355 regulation of transcription, DNA-dependent
	GO:0009723 response to ethylene stimulus
	GO:0048366 leaf development
	GO:0010090 trichome morphogenesis
	GO:0006351 transcription, DNA-dependent
	GO:0071555 cell wall organization
	GO:0003677 DNA binding
	GO:0007155 cell adhesion
	GO:0046983 protein dimerization activity
	GO:0048527 lateral root development
---	---
Solyc06g059880	GO:0008652 cellular amino acid biosynthetic process
	GO:0000287 magnesium ion binding
	GO:0009570 chloroplast stroma
	GO:0016829 lyase activity
	GO:0030976 thiamin pyrophosphate binding
	GO:0009635 response to herbicide
	GO:0003824 catalytic activity
	GO:0016740 transferase activity
	GO:0050660 FAD binding
	GO:0009099 valine biosynthetic process
	GO:0009097 isoleucine biosynthetic process
	GO:0003984 acetolactate synthase activity
	GO:0046872 metal ion binding
	GO:0009082 branched chain family amino acid biosynthetic process
	GO:0009536 plastid
	GO:0009507 chloroplast
---	---
Solyc12g062860	GO:0016787 hydrolase activity
	GO:0006950 response to stress
	GO:0002238 response to molecule of fungal origin
	GO:0008152 metabolic process
	GO:0005886 plasma membrane
---	---
Solyc09g092000	GO:0006468 protein amino acid phosphorylation
	GO:0016301 kinase activity
	GO:0016310 phosphorylation
	GO:0009617 response to bacterium
	GO:0009611 response to wounding
	GO:0016772 transferase activity, transferring phosphorus-containing groups
	GO:0071395 cellular response to jasmonic acid stimulus
	GO:0004674 protein serine/threonine kinase activity
	GO:0016740 transferase activity
	GO:0071446 cellular response to salicylic acid stimulus
	GO:0005886 plasma membrane
	GO:0004672 protein kinase activity
	GO:0000166 nucleotide binding
	GO:0005524 ATP binding
---	---
Solyc02g090890	GO:0004497 monooxygenase activity
	GO:0009414 response to water deprivation
	GO:0009408 response to heat
	GO:0016491 oxidoreductase activity
	GO:0009535 chloroplast thylakoid membrane
	GO:0009941 chloroplast envelope
	GO:0009536 plastid
	GO:0009737 response to abscisic acid stimulus
	GO:0016020 membrane
	GO:0022900 electron transport chain
	GO:0031969 chloroplast membrane
	GO:0009579 thylakoid
	GO:0009688 abscisic acid biosynthetic process
	GO:0016123 xanthophyll biosynthetic process
	GO:0006725 cellular aromatic compound metabolic process
	GO:0006950 response to stress
	GO:0008152 metabolic process
	GO:0010114 response to red light
	GO:0055114 oxidation reduction
	GO:0009507 chloroplast
	GO:0009540 zeaxanthin epoxidase activity
	GO:0050891 multicellular organismal water homeostasis
---	---
Solyc03g121810	GO:0000287 magnesium ion binding
	GO:0015914 phospholipid transport
	GO:0004012 phospholipid-translocating ATPase activity
	GO:0008270 zinc ion binding
	GO:0019829 cation-transporting ATPase activity
	GO:0006888 ER to Golgi vesicle-mediated transport
	GO:0009750 response to fructose stimulus
	GO:0016021 integral to membrane
	GO:0016020 membrane
	GO:0005739 mitochondrion
	GO:0000166 nucleotide binding
	GO:0046872 metal ion binding
	GO:0005524 ATP binding
	GO:0016787 hydrolase activity
	GO:0006812 cation transport
	GO:0034220 ion transmembrane transport
	GO:0045332 phospholipid translocation
	GO:0008152 metabolic process
	GO:0005886 plasma membrane
	GO:0055085 transmembrane transport
	GO:0009744 response to sucrose stimulus
	GO:0043090 amino acid import
	GO:0030048 actin filament-based movement
	GO:0009749 response to glucose stimulus
	GO:0006200 ATP catabolic process
---	---
Solyc02g081170	GO:0009535 chloroplast thylakoid membrane
	GO:0009534 chloroplast thylakoid
	GO:0009536 plastid
	GO:0009737 response to abscisic acid stimulus
	GO:0009570 chloroplast stroma
	GO:0005634 nucleus
	GO:0016020 membrane
	GO:0031977 thylakoid lumen
	GO:0005198 structural molecule activity
	GO:0010205 photoinhibition
	GO:0006950 response to stress
	GO:0009409 response to cold
	GO:0009579 thylakoid
	GO:0010319 stromule
	GO:0009507 chloroplast
---	---
Solyc12g089180	GO:0022891 substrate-specific transmembrane transporter activity
	GO:0005794 Golgi apparatus
	GO:0006810 transport
	GO:0005351 sugar:hydrogen symporter activity
	GO:0009753 response to jasmonic acid stimulus
	GO:0005773 vacuole
	GO:0005215 transporter activity
	GO:0016021 integral to membrane
	GO:0016020 membrane
	GO:0008643 carbohydrate transport
	GO:0009694 jasmonic acid metabolic process
	GO:0042593 glucose homeostasis
	GO:0022857 transmembrane transporter activity
	GO:0005774 vacuolar membrane
	GO:0055085 transmembrane transport
	GO:0010030 positive regulation of seed germination
	GO:0009705 plant-type vacuole membrane
---	---
Solyc02g021440	GO:0005267 potassium channel activity
	GO:0009738 abscisic acid mediated signaling pathway
	GO:0016310 phosphorylation
	GO:0043266 regulation of potassium ion transport
	GO:0055075 potassium ion homeostasis
	GO:0007165 signal transduction
	GO:0009414 response to water deprivation
	GO:0009651 response to salt stress
	GO:0010107 potassium ion import
	GO:0005737 cytoplasm
	GO:0009536 plastid
	GO:0005634 nucleus
	GO:0016020 membrane
	GO:0051365 cellular response to potassium ion starvation
	GO:0009611 response to wounding
	GO:0005739 mitochondrion
	GO:0000166 nucleotide binding
	GO:0004674 protein serine/threonine kinase activity
	GO:0016740 transferase activity
	GO:0004672 protein kinase activity
	GO:0019375 galactolipid biosynthetic process
	GO:0007584 response to nutrient
	GO:0005524 ATP binding
	GO:0006468 protein amino acid phosphorylation
	GO:0006810 transport
	GO:0019722 calcium-mediated signaling
	GO:0006813 potassium ion transport
	GO:0006811 ion transport
	GO:0016301 kinase activity
	GO:0010118 stomatal movement
	GO:0005886 plasma membrane
	GO:0009409 response to cold
	GO:0042631 cellular response to water deprivation
	GO:0000911 cytokinesis by cell plate formation
	GO:0016772 transferase activity, transferring phosphorus-containing groups
	GO:0005829 cytosol
	GO:0009723 response to ethylene stimulus
	GO:0010555 response to mannitol stimulus
	GO:0016036 cellular response to phosphate starvation
	GO:0005515 protein binding
---	---
Solyc09g018170	GO:0048573 photoperiodism, flowering
	GO:0006468 protein amino acid phosphorylation
	GO:0016310 phosphorylation
	GO:0016301 kinase activity
	GO:0000166 nucleotide binding
	GO:0004674 protein serine/threonine kinase activity
	GO:0016740 transferase activity
	GO:0005515 protein binding
	GO:0004672 protein kinase activity
	GO:0043424 protein histidine kinase binding
	GO:0016772 transferase activity, transferring phosphorus-containing groups
	GO:0005524 ATP binding
---	---
Solyc02g082830	GO:0004648 O-phospho-L-serine:2-oxoglutarate aminotransferase activity
	GO:0008652 cellular amino acid biosynthetic process
	GO:0006564 L-serine biosynthetic process
	GO:0006563 L-serine metabolic process
	GO:0009534 chloroplast thylakoid
	GO:0009570 chloroplast stroma
	GO:0003824 catalytic activity
	GO:0009627 systemic acquired resistance
	GO:0008483 transaminase activity
	GO:0016740 transferase activity
	GO:0009536 plastid
	GO:0030170 pyridoxal phosphate binding
	GO:0008152 metabolic process
	GO:0046686 response to cadmium ion
	GO:0009507 chloroplast
	GO:0034976 response to endoplasmic reticulum stress
---	---
Solyc04g014800	GO:0019853 L-ascorbic acid biosynthetic process
	GO:0016787 hydrolase activity
	GO:0008934 inositol-1(or 4)-monophosphatase activity
	GO:0006021 inositol biosynthetic process
	GO:0016791 phosphatase activity
	GO:0010264 myo-inositol hexakisphosphate biosynthetic process
	GO:0016311 dephosphorylation
	GO:0005829 cytosol
	GO:0000287 magnesium ion binding
	GO:0019761 glucosinolate biosynthetic process
	GO:0005886 plasma membrane
	GO:0046854 phosphoinositide phosphorylation
	GO:0009409 response to cold
	GO:0046872 metal ion binding
	GO:0019243 methylglyoxal catabolic process to D-lactate
	GO:0010347 L-galactose-1-phosphate phosphatase activity
---	---
Solyc02g094470	GO:0006810 transport
	GO:0005618 cell wall
	GO:0006817 phosphate transport
	GO:0016021 integral to membrane
	GO:0016020 membrane
	GO:0005315 inorganic phosphate transmembrane transporter activity
	GO:0005739 mitochondrion
	GO:0005774 vacuolar membrane
	GO:0005743 mitochondrial inner membrane
	GO:0006098 pentose-phosphate shunt
	GO:0005515 protein binding
	GO:0009651 response to salt stress
	GO:0006007 glucose catabolic process
	GO:0032592 integral to mitochondrial membrane
	GO:0009507 chloroplast
---	---
Solyc04g005910	GO:0016310 phosphorylation
	GO:0009825 multidimensional cell growth
	GO:0009736 cytokinin mediated signaling pathway
	GO:0071555 cell wall organization
	GO:0016023 cytoplasmic membrane-bounded vesicle
	GO:0016021 integral to membrane
	GO:0016020 membrane
	GO:0043481 anthocyanin accumulation in tissues in response to UV light
	GO:0000166 nucleotide binding
	GO:0004674 protein serine/threonine kinase activity
	GO:0016740 transferase activity
	GO:0004672 protein kinase activity
	GO:0005524 ATP binding
	GO:0006468 protein amino acid phosphorylation
	GO:0048767 root hair elongation
	GO:0005515 protein binding
	GO:0016301 kinase activity
	GO:0000271 polysaccharide biosynthetic process
	GO:0010817 regulation of hormone levels
	GO:0006952 defense response
	GO:0005886 plasma membrane
	GO:0051607 defense response to virus
	GO:0010075 regulation of meristem growth
	GO:0016772 transferase activity, transferring phosphorus-containing groups
	GO:0009932 cell tip growth
	GO:0016032 viral reproduction
---	---
Solyc01g103030	GO:0006857 oligopeptide transport
	GO:0016020 membrane
	GO:0005215 transporter activity
	GO:0016021 integral to membrane
	GO:0006810 transport
	GO:0009624 response to nematode
	GO:0005886 plasma membrane
---	---
Solyc10g046970	GO:0009536 plastid
	GO:0006888 ER to Golgi vesicle-mediated transport
	GO:0006355 regulation of transcription, DNA-dependent
	GO:0003700 transcription factor activity
	GO:0009620 response to fungus
	GO:0005634 nucleus
	GO:0016567 protein ubiquitination
	GO:0010359 regulation of anion channel activity
	GO:0005886 plasma membrane
	GO:0043090 amino acid import
	GO:0005829 cytosol
---	---
Solyc08g080130	GO:0005737 cytoplasm
	GO:0016787 hydrolase activity
	GO:0006629 lipid metabolic process
	GO:0005515 protein binding
	GO:0009816 defense response to bacterium, incompatible interaction
	GO:0006979 response to oxidative stress
	GO:0016020 membrane
	GO:0005546 phosphatidylinositol-4,5-bisphosphate binding
	GO:0016042 lipid catabolic process
	GO:0003824 catalytic activity
	GO:0009793 embryonic development ending in seed dormancy
	GO:0006643 membrane lipid metabolic process
	GO:0070290 NAPE-specific phospholipase D activity
	GO:0005509 calcium ion binding
	GO:0008152 metabolic process
	GO:0005886 plasma membrane
	GO:0046686 response to cadmium ion
	GO:0004630 phospholipase D activity
	GO:0046470 phosphatidylcholine metabolic process
	GO:0009506 plasmodesma
	GO:0010044 response to aluminum ion
---	---
Solyc01g109710	GO:0002238 response to molecule of fungal origin
	GO:0006950 response to stress
	GO:0016036 cellular response to phosphate starvation
	GO:0005886 plasma membrane
	GO:0042631 cellular response to water deprivation
	GO:0019375 galactolipid biosynthetic process
---	---
Solyc07g049550	GO:0009595 detection of biotic stimulus
	GO:0009815 1-aminocyclopropane-1-carboxylate oxidase activity
	GO:0005783 endoplasmic reticulum
	GO:0009867 jasmonic acid mediated signaling pathway
	GO:0006612 protein targeting to membrane
	GO:0031348 negative regulation of defense response
	GO:0009697 salicylic acid biosynthetic process
	GO:0042742 defense response to bacterium
	GO:0009693 ethylene biosynthetic process
	GO:0009835 ripening
	GO:0009651 response to salt stress
	GO:0006096 glycolysis
	GO:0016491 oxidoreductase activity
	GO:0031418 L-ascorbic acid binding
	GO:0010310 regulation of hydrogen peroxide metabolic process
	GO:0016706 oxidoreductase activity, acting on paired donors, with incorporation or reduction of molecular oxygen, 2-oxoglutarate as one donor, and incorporation of one atom each of oxygen into both donors
	GO:0009862 systemic acquired resistance, salicylic acid mediated signaling pathway
	GO:0000165 MAPKKK cascade
	GO:0009611 response to wounding
	GO:0010030 positive regulation of seed germination
	GO:0005886 plasma membrane
	GO:0046686 response to cadmium ion
	GO:0046872 metal ion binding
	GO:0005794 Golgi apparatus
	GO:0071398 cellular response to fatty acid
	GO:0007030 Golgi organization
	GO:0006952 defense response
	GO:0043900 regulation of multi-organism process
	GO:0030003 cellular cation homeostasis
	GO:0006972 hyperosmotic response
	GO:0009266 response to temperature stimulus
	GO:0009506 plasmodesma
	GO:0010200 response to chitin
	GO:0071281 cellular response to iron ion
	GO:0055114 oxidation reduction
	GO:0005507 copper ion binding
	GO:0070838 divalent metal ion transport
	GO:0010363 regulation of plant-type hypersensitive response
	GO:0050832 defense response to fungus
	GO:0009620 response to fungus
	GO:0005829 cytosol
	GO:0009727 detection of ethylene stimulus
	GO:0006833 water transport
	GO:0009805 coumarin biosynthetic process
	GO:0019344 cysteine biosynthetic process
	GO:0005618 cell wall
---	---
Solyc01g091910	GO:0005737 cytoplasm
	GO:0016787 hydrolase activity
	GO:0006629 lipid metabolic process
	GO:0005515 protein binding
	GO:0009816 defense response to bacterium, incompatible interaction
	GO:0016020 membrane
	GO:0005546 phosphatidylinositol-4,5-bisphosphate binding
	GO:0016042 lipid catabolic process
	GO:0003824 catalytic activity
	GO:0070290 NAPE-specific phospholipase D activity
	GO:0005509 calcium ion binding
	GO:0008152 metabolic process
	GO:0046686 response to cadmium ion
	GO:0004630 phospholipase D activity
	GO:0046470 phosphatidylcholine metabolic process
	GO:0009506 plasmodesma
---	---
Solyc06g072160	GO:0005737 cytoplasm
	GO:0009805 coumarin biosynthetic process
	GO:0009611 response to wounding
	GO:0004022 alcohol dehydrogenase (NAD) activity
	GO:0008270 zinc ion binding
	GO:0046872 metal ion binding
	GO:0055114 oxidation reduction
	GO:0016491 oxidoreductase activity
---	---
Solyc04g076280	GO:0009965 leaf morphogenesis
	GO:0000165 MAPKKK cascade
	GO:0006612 protein targeting to membrane
	GO:0031348 negative regulation of defense response
	GO:0048481 ovule development
	GO:0042803 protein homodimerization activity
	GO:0007275 multicellular organismal development
	GO:0010582 floral meristem determinacy
	GO:0043565 sequence-specific DNA binding
	GO:0010310 regulation of hydrogen peroxide metabolic process
	GO:0009556 microsporogenesis
	GO:0000900 translation repressor activity, nucleic acid binding
	GO:0009862 systemic acquired resistance, salicylic acid mediated signaling pathway
	GO:0005634 nucleus
	GO:0009617 response to bacterium
	GO:0009867 jasmonic acid mediated signaling pathway
	GO:0048510 regulation of timing of transition from vegetative to reproductive phase
	GO:0009908 flower development
	GO:0048438 floral whorl development
	GO:0005737 cytoplasm
	GO:0052543 callose deposition in cell wall
	GO:0000060 protein import into nucleus, translocation
	GO:0006417 regulation of translation
	GO:0045892 negative regulation of transcription, DNA-dependent
	GO:0045893 positive regulation of transcription, DNA-dependent
	GO:0009266 response to temperature stimulus
	GO:0010076 maintenance of floral meristem identity
	GO:0010363 regulation of plant-type hypersensitive response
	GO:0003677 DNA binding
	GO:0035304 regulation of protein amino acid dephosphorylation
	GO:0010220 positive regulation of vernalization response
	GO:0009742 brassinosteroid mediated signaling pathway
	GO:0010077 maintenance of inflorescence meristem identity
	GO:0003700 transcription factor activity
	GO:0009910 negative regulation of flower development
	GO:0006355 regulation of transcription, DNA-dependent
	GO:0006351 transcription, DNA-dependent
	GO:0005515 protein binding
	GO:0017148 negative regulation of translation
	GO:0030154 cell differentiation
	GO:0046983 protein dimerization activity
	GO:0046982 protein heterodimerization activity
	GO:0009739 response to gibberellin stimulus
---	---
Solyc10g074500	GO:0004449 isocitrate dehydrogenase (NAD+) activity
	GO:0016616 oxidoreductase activity, acting on the CH-OH group of donors, NAD or NADP as acceptor
	GO:0051287 NAD or NADH binding
	GO:0000287 magnesium ion binding
	GO:0006098 pentose-phosphate shunt
	GO:0005739 mitochondrion
	GO:0048046 apoplast
	GO:0009853 photorespiration
	GO:0006099 tricarboxylic acid cycle
	GO:0009060 aerobic respiration
	GO:0008270 zinc ion binding
	GO:0006102 isocitrate metabolic process
	GO:0046686 response to cadmium ion
	GO:0009651 response to salt stress
	GO:0046872 metal ion binding
	GO:0006096 glycolysis
	GO:0055114 oxidation reduction
	GO:0016491 oxidoreductase activity
---	---
Solyc01g088150	GO:0004367 glycerol-3-phosphate dehydrogenase (NAD+) activity
	GO:0005737 cytoplasm
	GO:0005975 carbohydrate metabolic process
	GO:0016616 oxidoreductase activity, acting on the CH-OH group of donors, NAD or NADP as acceptor
	GO:0009331 glycerol-3-phosphate dehydrogenase complex
	GO:0046168 glycerol-3-phosphate catabolic process
	GO:0051287 NAD or NADH binding
	GO:0005829 cytosol
	GO:0009627 systemic acquired resistance
	GO:0050662 coenzyme binding
	GO:0006950 response to stress
	GO:0006072 glycerol-3-phosphate metabolic process
	GO:0055114 oxidation reduction
	GO:0016491 oxidoreductase activity
---	---
Solyc03g123370	GO:0009733 response to auxin stimulus
	GO:0015969 guanosine tetraphosphate metabolic process
	GO:0008728 GTP diphosphokinase activity
	GO:0009737 response to abscisic acid stimulus
	GO:0009753 response to jasmonic acid stimulus
	GO:0003824 catalytic activity
	GO:0009620 response to fungus
	GO:0009738 abscisic acid mediated signaling pathway
	GO:0009611 response to wounding
	GO:0009723 response to ethylene stimulus
	GO:0009695 jasmonic acid biosynthetic process
	GO:0007165 signal transduction
	GO:0009414 response to water deprivation
	GO:0042538 hyperosmotic salinity response
	GO:0009507 chloroplast
---	---
Solyc03g117490	GO:0004370 glycerol kinase activity
	GO:0005737 cytoplasm
	GO:0009617 response to bacterium
	GO:0005975 carbohydrate metabolic process
	GO:0006635 fatty acid beta-oxidation
	GO:0016773 phosphotransferase activity, alcohol group as acceptor
	GO:0016310 phosphorylation
	GO:0005829 cytosol
	GO:0016301 kinase activity
	GO:0000166 nucleotide binding
	GO:0006952 defense response
	GO:0019563 glycerol catabolic process
	GO:0016740 transferase activity
	GO:0002237 response to molecule of bacterial origin
	GO:0005524 ATP binding
	GO:0006072 glycerol-3-phosphate metabolic process
	GO:0006071 glycerol metabolic process
	GO:0010188 response to microbial phytotoxin
	GO:0042742 defense response to bacterium
---	---
Solyc06g035960.2.1	GO:0005737 cytoplasm
	GO:0048046 apoplast
	GO:0010214 seed coat development
	GO:0010167 response to nitrate
	GO:0033611 oxalate catabolic process
	GO:0015706 nitrate transport
	GO:0010030 positive regulation of seed germination
	GO:0009570 chloroplast stroma
	GO:0050203 oxalate-CoA ligase activity
	GO:0009506 plasmodesma
	GO:0000166 nucleotide binding
	GO:0050832 defense response to fungus
	GO:0003824 catalytic activity
	GO:0005524 ATP binding
	GO:0008152 metabolic process
	GO:0046686 response to cadmium ion
	GO:0016874 ligase activity
	GO:0046482 para-aminobenzoic acid metabolic process
	GO:0009507 chloroplast
---	---
Solyc02g067080	GO:0042732 D-xylose metabolic process
	GO:0007033 vacuole organization
	GO:0009744 response to sucrose stimulus
	GO:0005975 carbohydrate metabolic process
	GO:0052546 cell wall pectin metabolic process
	GO:0016616 oxidoreductase activity, acting on the CH-OH group of donors, NAD or NADP as acceptor
	GO:0005618 cell wall
	GO:0051287 NAD or NADH binding
	GO:0005829 cytosol
	GO:0016491 oxidoreductase activity
	GO:0007030 Golgi organization
	GO:0009749 response to glucose stimulus
	GO:0048046 apoplast
	GO:0016023 cytoplasmic membrane-bounded vesicle
	GO:0006065 UDP-glucuronate biosynthetic process
	GO:0048767 root hair elongation
	GO:0003979 UDP-glucose 6-dehydrogenase activity
	GO:0006007 glucose catabolic process
	GO:0005634 nucleus
	GO:0055114 oxidation reduction
	GO:0009750 response to fructose stimulus
---	---
Solyc10g079130	GO:0009738 abscisic acid mediated signaling pathway
	GO:0000165 MAPKKK cascade
	GO:0006612 protein targeting to membrane
	GO:0009611 response to wounding
	GO:0031348 negative regulation of defense response
	GO:0004698 calcium-dependent protein kinase C activity
	GO:0007165 signal transduction
	GO:0009414 response to water deprivation
	GO:0007154 cell communication
	GO:0009651 response to salt stress
	GO:0005737 cytoplasm
	GO:0042538 hyperosmotic salinity response
	GO:0009753 response to jasmonic acid stimulus
	GO:0009863 salicylic acid mediated signaling pathway
	GO:0009862 systemic acquired resistance, salicylic acid mediated signaling pathway
	GO:0005634 nucleus
	GO:0016020 membrane
	GO:0009867 jasmonic acid mediated signaling pathway
	GO:0009963 positive regulation of flavonoid biosynthetic process
	GO:0000166 nucleotide binding
	GO:0004674 protein serine/threonine kinase activity
	GO:0016740 transferase activity
	GO:0005509 calcium ion binding
	GO:0004672 protein kinase activity
	GO:0046872 metal ion binding
	GO:0043069 negative regulation of programmed cell death
	GO:0005524 ATP binding
	GO:0009733 response to auxin stimulus
	GO:0006468 protein amino acid phosphorylation
	GO:0016301 kinase activity
	GO:0016310 phosphorylation
	GO:0050832 defense response to fungus
	GO:0005886 plasma membrane
	GO:0009409 response to cold
	GO:0009737 response to abscisic acid stimulus
	GO:0009506 plasmodesma
	GO:0010200 response to chitin
	GO:0010363 regulation of plant-type hypersensitive response
	GO:0030968 endoplasmic reticulum unfolded protein response
	GO:0016772 transferase activity, transferring phosphorus-containing groups
	GO:0009723 response to ethylene stimulus
	GO:0005515 protein binding
---	---
Solyc12g100130	GO:0005794 Golgi apparatus
	GO:0016020 membrane
	GO:0015706 nitrate transport
	GO:0055085 transmembrane transport
	GO:0016023 cytoplasmic membrane-bounded vesicle
	GO:0016021 integral to membrane
	GO:0006810 transport
	GO:0005315 inorganic phosphate transmembrane transporter activity
	GO:0009624 response to nematode
	GO:0000139 Golgi membrane
	GO:0005886 plasma membrane
	GO:0006811 ion transport
---	---
Solyc01g105280	GO:0016787 hydrolase activity
	GO:0016311 dephosphorylation
	GO:0004721 phosphoprotein phosphatase activity
	GO:0003824 catalytic activity
	GO:0002237 response to molecule of bacterial origin
	GO:0009627 systemic acquired resistance
	GO:0008152 metabolic process
	GO:0005886 plasma membrane
	GO:0046872 metal ion binding
	GO:0031347 regulation of defense response
---	---
Solyc04g072800	GO:0009536 plastid
	GO:0003824 catalytic activity
	GO:0010167 response to nitrate
	GO:0046856 phosphoinositide dephosphorylation
	GO:0008152 metabolic process
	GO:0016868 intramolecular transferase activity, phosphotransferases
	GO:0004619 phosphoglycerate mutase activity
	GO:0006096 glycolysis
---	---
Solyc01g091470	GO:0009733 response to auxin stimulus
	GO:0048440 carpel development
	GO:0009741 response to brassinosteroid stimulus
	GO:0000041 transition metal ion transport
	GO:0005654 nucleoplasm
	GO:0045892 negative regulation of transcription, DNA-dependent
	GO:0010359 regulation of anion channel activity
	GO:0003677 DNA binding
	GO:0048653 anther development
---	---
Solyc01g094960	GO:0009595 detection of biotic stimulus
	GO:0009617 response to bacterium
	GO:0000165 MAPKKK cascade
	GO:0006612 protein targeting to membrane
	GO:0018108 peptidyl-tyrosine phosphorylation
	GO:0004707 MAP kinase activity
	GO:0031348 negative regulation of defense response
	GO:0009697 salicylic acid biosynthetic process
	GO:0009861 jasmonic acid and ethylene-dependent systemic resistance
	GO:0007165 signal transduction
	GO:0009414 response to water deprivation
	GO:0048481 ovule development
	GO:0009651 response to salt stress
	GO:0016772 transferase activity, transferring phosphorus-containing groups
	GO:0005874 microtubule
	GO:0006096 glycolysis
	GO:0023014 signal transmission via phosphorylation event
	GO:0005737 cytoplasm
	GO:0010374 stomatal complex development
	GO:0009868 jasmonic acid and ethylene-dependent systemic resistance, jasmonic acid mediated signaling pathway
	GO:0042538 hyperosmotic salinity response
	GO:0042539 hypotonic salinity response
	GO:0009555 pollen development
	GO:0009734 auxin mediated signaling pathway
	GO:0009863 salicylic acid mediated signaling pathway
	GO:0009862 systemic acquired resistance, salicylic acid mediated signaling pathway
	GO:0005634 nucleus
	GO:0009738 abscisic acid mediated signaling pathway
	GO:0009867 jasmonic acid mediated signaling pathway
	GO:0009611 response to wounding
	GO:0000166 nucleotide binding
	GO:0004674 protein serine/threonine kinase activity
	GO:0016740 transferase activity
	GO:0004713 protein tyrosine kinase activity
	GO:0004672 protein kinase activity
	GO:0046686 response to cadmium ion
	GO:0043069 negative regulation of programmed cell death
	GO:0005524 ATP binding
	GO:0009581 detection of external stimulus
	GO:0006468 protein amino acid phosphorylation
	GO:0045088 regulation of innate immune response
	GO:0045087 innate immune response
	GO:0016301 kinase activity
	GO:0016310 phosphorylation
	GO:0080026 response to indolebutyric acid stimulus
	GO:0006952 defense response
	GO:0006833 water transport
	GO:0010310 regulation of hydrogen peroxide metabolic process
	GO:0006970 response to osmotic stress
	GO:0006972 hyperosmotic response
	GO:0009266 response to temperature stimulus
	GO:0009733 response to auxin stimulus
	GO:0009737 response to abscisic acid stimulus
	GO:0051707 response to other organism
	GO:0043622 cortical microtubule organization
	GO:0010200 response to chitin
	GO:0009753 response to jasmonic acid stimulus
	GO:0050832 defense response to fungus
	GO:0007030 Golgi organization
	GO:0007112 male meiosis cytokinesis
	GO:0010363 regulation of plant-type hypersensitive response
	GO:0030968 endoplasmic reticulum unfolded protein response
	GO:0009620 response to fungus
	GO:0009814 defense response, incompatible interaction
	GO:0005856 cytoskeleton
	GO:0043900 regulation of multi-organism process
	GO:0009627 systemic acquired resistance
	GO:0009723 response to ethylene stimulus
	GO:0009409 response to cold
	GO:0006355 regulation of transcription, DNA-dependent
	GO:0007154 cell communication
	GO:0005515 protein binding
	GO:0035304 regulation of protein amino acid dephosphorylation
	GO:0005829 cytosol
	GO:0042742 defense response to bacterium
---	---
Solyc12g055750	GO:0016020 membrane
	GO:0006612 protein targeting to membrane
	GO:0006862 nucleotide transport
	GO:0006820 anion transport
	GO:0006828 manganese ion transport
	GO:0043269 regulation of ion transport
	GO:0006888 ER to Golgi vesicle-mediated transport
	GO:0005773 vacuole
	GO:0016021 integral to membrane
	GO:0000041 transition metal ion transport
	GO:0006882 cellular zinc ion homeostasis
	GO:0005774 vacuolar membrane
	GO:0015691 cadmium ion transport
	GO:0015696 ammonium transport
	GO:0043069 negative regulation of programmed cell death
	GO:0015672 monovalent inorganic cation transport
	GO:0015297 antiporter activity
	GO:0008324 cation transmembrane transporter activity
	GO:0006812 cation transport
	GO:0006811 ion transport
	GO:0006810 transport
	GO:0006816 calcium ion transport
	GO:0034220 ion transmembrane transport
	GO:0015802 basic amino acid transport
	GO:0055085 transmembrane transport
	GO:0043090 amino acid import
	GO:0010363 regulation of plant-type hypersensitive response
	GO:0070588 calcium ion transmembrane transport
	GO:0009624 response to nematode
	GO:0009705 plant-type vacuole membrane
	GO:0015369 calcium:hydrogen antiporter activity
---	---
Solyc09g008280	GO:0006598 polyamine catabolic process
	GO:0042398 cellular amino acid derivative biosynthetic process
	GO:0006730 one-carbon metabolic process
	GO:0005886 plasma membrane
	GO:0009693 ethylene biosynthetic process
	GO:0009651 response to salt stress
	GO:0009698 phenylpropanoid metabolic process
	GO:0006096 glycolysis
	GO:0006094 gluconeogenesis
	GO:0005737 cytoplasm
	GO:0009809 lignin biosynthetic process
	GO:0070062 extracellular vesicular exosome
	GO:0005730 nucleolus
	GO:0005618 cell wall
	GO:0016020 membrane
	GO:0009611 response to wounding
	GO:0000166 nucleotide binding
	GO:0016740 transferase activity
	GO:0046686 response to cadmium ion
	GO:0046872 metal ion binding
	GO:0005524 ATP binding
	GO:0007033 vacuole organization
	GO:0006816 calcium ion transport
	GO:0006833 water transport
	GO:0006970 response to osmotic stress
	GO:0006972 hyperosmotic response
	GO:0009266 response to temperature stimulus
	GO:0009409 response to cold
	GO:0009506 plasmodesma
	GO:0071281 cellular response to iron ion
	GO:0007030 Golgi organization
	GO:0004478 methionine adenosyltransferase activity
	GO:0006556 S-adenosylmethionine biosynthetic process
	GO:0005829 cytosol
	GO:0006555 methionine metabolic process
	GO:0009805 coumarin biosynthetic process
	GO:0019344 cysteine biosynthetic process
	GO:0005507 copper ion binding
---	---
Solyc09g007920	GO:0005737 cytoplasm
	GO:0043234 protein complex
	GO:0016841 ammonia-lyase activity
	GO:0005829 cytosol
	GO:0006559 L-phenylalanine catabolic process
	GO:0009698 phenylpropanoid metabolic process
	GO:0016829 lyase activity
	GO:0009800 cinnamic acid biosynthetic process
	GO:0003824 catalytic activity
	GO:0009058 biosynthetic process
	GO:0045548 phenylalanine ammonia-lyase activity
	GO:0016597 amino acid binding
	GO:0006979 response to oxidative stress
---	---
Solyc11g020610	GO:0016020 membrane
	GO:0016798 hydrolase activity, acting on glycosyl bonds
	GO:0005737 cytoplasm
	GO:0009805 coumarin biosynthetic process
	GO:0005634 nucleus
	GO:0006520 cellular amino acid metabolic process
	GO:0009611 response to wounding
	GO:0005987 sucrose catabolic process
	GO:0004564 beta-fructofuranosidase activity
	GO:0046686 response to cadmium ion
	GO:0016787 hydrolase activity
	GO:0033926 glycopeptide alpha-N-acetylgalactosaminidase activity
	GO:0003824 catalytic activity
	GO:0006970 response to osmotic stress
	GO:0008152 metabolic process
	GO:0005886 plasma membrane
	GO:0005975 carbohydrate metabolic process
	GO:0010075 regulation of meristem growth
	GO:0005829 cytosol
	GO:0042542 response to hydrogen peroxide
	GO:0048364 root development
	GO:0005515 protein binding
	GO:0004575 sucrose alpha-glucosidase activity
---	---
Solyc10g076480	GO:0009595 detection of biotic stimulus
	GO:0009738 abscisic acid mediated signaling pathway
	GO:0000165 MAPKKK cascade
	GO:0006612 protein targeting to membrane
	GO:0006862 nucleotide transport
	GO:0031348 negative regulation of defense response
	GO:0006820 anion transport
	GO:0009697 salicylic acid biosynthetic process
	GO:0042742 defense response to bacterium
	GO:0043269 regulation of ion transport
	GO:0010310 regulation of hydrogen peroxide metabolic process
	GO:0006888 ER to Golgi vesicle-mediated transport
	GO:0009750 response to fructose stimulus
	GO:0009863 salicylic acid mediated signaling pathway
	GO:0009862 systemic acquired resistance, salicylic acid mediated signaling pathway
	GO:0016021 integral to membrane
	GO:0016020 membrane
	GO:0009867 jasmonic acid mediated signaling pathway
	GO:0015398 high affinity secondary active ammonium transmembrane transporter activity
	GO:0015695 organic cation transport
	GO:0031347 regulation of defense response
	GO:0015696 ammonium transport
	GO:0043069 negative regulation of programmed cell death
	GO:0009581 detection of external stimulus
	GO:0006810 transport
	GO:0050832 defense response to fungus
	GO:0043900 regulation of multi-organism process
	GO:0015802 basic amino acid transport
	GO:0005886 plasma membrane
	GO:0009409 response to cold
	GO:0007154 cell communication
	GO:0051707 response to other organism
	GO:0009506 plasmodesma
	GO:0010200 response to chitin
	GO:0009744 response to sucrose stimulus
	GO:0006995 cellular response to nitrogen starvation
	GO:0043090 amino acid import
	GO:0010363 regulation of plant-type hypersensitive response
	GO:0030968 endoplasmic reticulum unfolded protein response
	GO:0008519 ammonium transmembrane transporter activity
	GO:0009624 response to nematode
	GO:0009627 systemic acquired resistance
	GO:0009749 response to glucose stimulus
	GO:0002237 response to molecule of bacterial origin
---	---
Solyc11g011330	GO:0047681 aryl-alcohol dehydrogenase (NADP+) activity
	GO:0010583 response to cyclopentenone
	GO:0009617 response to bacterium
	GO:0009809 lignin biosynthetic process
	GO:0006865 amino acid transport
	GO:0045551 cinnamyl-alcohol dehydrogenase activity
	GO:0008270 zinc ion binding
	GO:0009407 toxin catabolic process
	GO:0046872 metal ion binding
	GO:0009699 phenylpropanoid biosynthetic process
	GO:0055114 oxidation reduction
	GO:0016491 oxidoreductase activity
---	---
Solyc04g081570	GO:0006457 protein folding
	GO:0005783 endoplasmic reticulum
	GO:0005886 plasma membrane
	GO:0005788 endoplasmic reticulum lumen
	GO:0048046 apoplast
	GO:0051082 unfolded protein binding
	GO:0009414 response to water deprivation
	GO:0009651 response to salt stress
	GO:0000166 nucleotide binding
	GO:0006096 glycolysis
	GO:0006094 gluconeogenesis
	GO:0005773 vacuole
	GO:0005634 nucleus
	GO:0016020 membrane
	GO:0005739 mitochondrion
	GO:0005774 vacuolar membrane
	GO:0046686 response to cadmium ion
	GO:0005524 ATP binding
	GO:0009306 protein secretion
	GO:0006833 water transport
	GO:0006972 hyperosmotic response
	GO:0009266 response to temperature stimulus
	GO:0009409 response to cold
	GO:0009408 response to heat
	GO:0009644 response to high light intensity
	GO:0009506 plasmodesma
	GO:0009507 chloroplast
	GO:0007030 Golgi organization
	GO:0010075 regulation of meristem growth
	GO:0042542 response to hydrogen peroxide
	GO:0006950 response to stress
	GO:0006499 N-terminal protein myristoylation
	GO:0016023 cytoplasmic membrane-bounded vesicle
	GO:0009934 regulation of meristem structural organization
	GO:0034976 response to endoplasmic reticulum stress
---	---
Solyc10g050160	GO:0006598 polyamine catabolic process
	GO:0032259 methylation
	GO:0009809 lignin biosynthetic process
	GO:0008171 O-methyltransferase activity
	GO:0009805 coumarin biosynthetic process
	GO:0009611 response to wounding
	GO:0009963 positive regulation of flavonoid biosynthetic process
	GO:0042398 cellular amino acid derivative biosynthetic process
	GO:0016740 transferase activity
	GO:0019344 cysteine biosynthetic process
	GO:0008168 methyltransferase activity
	GO:0046686 response to cadmium ion
	GO:0042409 caffeoyl-CoA O-methyltransferase activity
	GO:0046872 metal ion binding
	GO:0009698 phenylpropanoid metabolic process
	GO:0009699 phenylpropanoid biosynthetic process
---	---
Solyc07g007870	GO:0006633 fatty acid biosynthetic process
	GO:0006631 fatty acid metabolic process
	GO:0009867 jasmonic acid mediated signaling pathway
	GO:0009694 jasmonic acid metabolic process
	GO:0009695 jasmonic acid biosynthetic process
	GO:0007165 signal transduction
	GO:0009414 response to water deprivation
	GO:0016491 oxidoreductase activity
	GO:0005737 cytoplasm
	GO:0016629 12-oxophytodienoate reductase activity
	GO:0016628 oxidoreductase activity, acting on the CH-CH group of donors, NAD or NADP as acceptor
	GO:0009753 response to jasmonic acid stimulus
	GO:0009738 abscisic acid mediated signaling pathway
	GO:0005777 peroxisome
	GO:0009611 response to wounding
	GO:0006569 tryptophan catabolic process
	GO:0010181 FMN binding
	GO:0009733 response to auxin stimulus
	GO:0006629 lipid metabolic process
	GO:0009684 indoleacetic acid biosynthetic process
	GO:0003824 catalytic activity
	GO:0042538 hyperosmotic salinity response
	GO:0055114 oxidation reduction
	GO:0031408 oxylipin biosynthetic process
	GO:0009620 response to fungus
	GO:0005829 cytosol
	GO:0009723 response to ethylene stimulus
	GO:0010193 response to ozone
---	---
Solyc10g054440	GO:0006527 arginine catabolic process
	GO:0006612 protein targeting to membrane
	GO:0006596 polyamine biosynthetic process
	GO:0009695 jasmonic acid biosynthetic process
	GO:0007165 signal transduction
	GO:0009414 response to water deprivation
	GO:0009651 response to salt stress
	GO:0009733 response to auxin stimulus
	GO:0009737 response to abscisic acid stimulus
	GO:0009753 response to jasmonic acid stimulus
	GO:0009863 salicylic acid mediated signaling pathway
	GO:0016829 lyase activity
	GO:0009738 abscisic acid mediated signaling pathway
	GO:0009867 jasmonic acid mediated signaling pathway
	GO:0009611 response to wounding
	GO:0048316 seed development
	GO:0009446 putrescine biosynthetic process
	GO:0003824 catalytic activity
	GO:0006970 response to osmotic stress
	GO:0009409 response to cold
	GO:0042538 hyperosmotic salinity response
	GO:0006979 response to oxidative stress
	GO:0010363 regulation of plant-type hypersensitive response
	GO:0008792 arginine decarboxylase activity
	GO:0009620 response to fungus
	GO:0016831 carboxy-lyase activity
	GO:0009723 response to ethylene stimulus
	GO:0008295 spermidine biosynthetic process
---	---
Solyc10g083520	GO:0009733 response to auxin stimulus
	GO:0007020 microtubule nucleation
	GO:0005886 plasma membrane
	GO:0009506 plasmodesma
---	---
Solyc05g009600	GO:0048443 stamen development
	GO:0008601 protein phosphatase type 2A regulator activity
	GO:0009733 response to auxin stimulus
	GO:0016049 cell growth
	GO:0000902 cell morphogenesis
	GO:0009734 auxin mediated signaling pathway
	GO:0005618 cell wall
	GO:0005634 nucleus
	GO:0009738 abscisic acid mediated signaling pathway
	GO:0009637 response to blue light
	GO:0043481 anthocyanin accumulation in tissues in response to UV light
	GO:0006511 ubiquitin-dependent protein catabolic process
	GO:0009926 auxin polar transport
	GO:0046686 response to cadmium ion
	GO:0048193 Golgi vesicle transport
	GO:0050790 regulation of catalytic activity
	GO:0008361 regulation of cell size
	GO:0010119 regulation of stomatal movement
	GO:0005886 plasma membrane
	GO:0080129 proteasome core complex assembly
	GO:0009789 positive regulation of abscisic acid mediated signaling pathway
	GO:0035304 regulation of protein amino acid dephosphorylation
	GO:0009640 photomorphogenesis
	GO:0042325 regulation of phosphorylation
	GO:0006007 glucose catabolic process
	GO:0000159 protein phosphatase type 2A complex
	GO:0019538 protein metabolic process
	GO:0005829 cytosol
	GO:0006499 N-terminal protein myristoylation
	GO:0009723 response to ethylene stimulus
	GO:0009853 photorespiration
	GO:0048364 root development
	GO:0005515 protein binding
	GO:0009873 ethylene mediated signaling pathway
	GO:0051788 response to misfolded protein
---	---
Solyc07g053830	GO:0016021 integral to membrane
	GO:0006820 anion transport
	GO:0009651 response to salt stress
	GO:0009941 chloroplast envelope
	GO:0005730 nucleolus
	GO:0005773 vacuole
	GO:0051503 adenine nucleotide transport
	GO:0016020 membrane
	GO:0005739 mitochondrion
	GO:0005774 vacuolar membrane
	GO:0005215 transporter activity
	GO:0005507 copper ion binding
	GO:0015865 purine nucleotide transport
	GO:0015866 ADP transport
	GO:0015867 ATP transport
	GO:0006810 transport
	GO:0015711 organic anion transport
	GO:0015860 purine nucleoside transport
	GO:0034220 ion transmembrane transport
	GO:0005886 plasma membrane
	GO:0009409 response to cold
	GO:0055085 transmembrane transport
	GO:0009507 chloroplast
	GO:0009627 systemic acquired resistance
	GO:0005743 mitochondrial inner membrane
	GO:0005618 cell wall
	GO:0005471 ATP:ADP antiporter activity
	GO:0034976 response to endoplasmic reticulum stress
---	---
Solyc02g093130	GO:0003700 transcription factor activity
	GO:0005634 nucleus
	GO:0003677 DNA binding
	GO:0006355 regulation of transcription, DNA-dependent
	GO:0006351 transcription, DNA-dependent
	GO:0009873 ethylene mediated signaling pathway
---	---
Solyc09g092490	GO:0008152 metabolic process
	GO:0009636 response to toxin
	GO:0016740 transferase activity
	GO:0016757 transferase activity, transferring glycosyl groups
	GO:0016758 transferase activity, transferring hexosyl groups
	GO:0046482 para-aminobenzoic acid metabolic process
---	---
Solyc08g079520	GO:0005737 cytoplasm
	GO:0005856 cytoskeleton
	GO:0009524 phragmoplast
	GO:0006810 transport
	GO:0010200 response to chitin
	GO:0030968 endoplasmic reticulum unfolded protein response
	GO:0048193 Golgi vesicle transport
	GO:0005773 vacuole
	GO:0006904 vesicle docking during exocytosis
	GO:0005829 cytosol
	GO:0016020 membrane
	GO:0006623 protein targeting to vacuole
	GO:0007049 cell cycle
	GO:0005515 protein binding
	GO:0005886 plasma membrane
	GO:0015031 protein transport
	GO:0019898 extrinsic to membrane
	GO:0051301 cell division
	GO:0016192 vesicle-mediated transport
---	---
Solyc04g005670	GO:0005634 nucleus
	GO:0009610 response to symbiotic fungus
	GO:0016567 protein ubiquitination
	GO:0016036 cellular response to phosphate starvation
	GO:0042631 cellular response to water deprivation
	GO:0019375 galactolipid biosynthetic process
---	---
Solyc08g080340	GO:0045017 glycerolipid biosynthetic process
	GO:0006891 intra-Golgi vesicle-mediated transport
	GO:0010260 organ senescence
	GO:0016021 integral to membrane
	GO:0005783 endoplasmic reticulum
	GO:0006641 triglyceride metabolic process
	GO:0006914 autophagy
	GO:0016020 membrane
	GO:0009610 response to symbiotic fungus
	GO:0016036 cellular response to phosphate starvation
	GO:0016740 transferase activity
	GO:0019432 triglyceride biosynthetic process
	GO:0016746 transferase activity, transferring acyl groups
	GO:0016747 transferase activity, transferring acyl groups other than amino-acyl groups
	GO:0005886 plasma membrane
	GO:0071617 lysophospholipid acyltransferase activity
	GO:0047184 1-acylglycerophosphocholine O-acyltransferase activity
	GO:0019375 galactolipid biosynthetic process
	GO:0042631 cellular response to water deprivation
---	---
Solyc12g088400	GO:0009414 response to water deprivation
	GO:0009695 jasmonic acid biosynthetic process
	GO:0007165 signal transduction
	GO:0035264 multicellular organism growth
	GO:0003677 DNA binding
	GO:0009651 response to salt stress
	GO:0015979 photosynthesis
	GO:0009733 response to auxin stimulus
	GO:0043565 sequence-specific DNA binding
	GO:0042538 hyperosmotic salinity response
	GO:0009753 response to jasmonic acid stimulus
	GO:0005634 nucleus
	GO:0009738 abscisic acid mediated signaling pathway
	GO:0009611 response to wounding
	GO:0009612 response to mechanical stimulus
	GO:0046872 metal ion binding
	GO:0003676 nucleic acid binding
	GO:0055062 phosphate ion homeostasis
	GO:0002679 respiratory burst during defense response
	GO:0045892 negative regulation of transcription, DNA-dependent
	GO:0009409 response to cold
	GO:0009737 response to abscisic acid stimulus
	GO:0010117 photoprotection
	GO:0009644 response to high light intensity
	GO:0006979 response to oxidative stress
	GO:0010200 response to chitin
	GO:0003700 transcription factor activity
	GO:0009620 response to fungus
	GO:0009723 response to ethylene stimulus
	GO:0006355 regulation of transcription, DNA-dependent
	GO:0006351 transcription, DNA-dependent
	GO:0009873 ethylene mediated signaling pathway
---	---
Solyc01g010770	GO:0005794 Golgi apparatus
	GO:0005773 vacuole
	GO:0050832 defense response to fungus
	GO:0016020 membrane
	GO:0005739 mitochondrion
	GO:0005774 vacuolar membrane
	GO:0006952 defense response
	GO:0005515 protein binding
	GO:0005886 plasma membrane
	GO:0043424 protein histidine kinase binding
	GO:0009506 plasmodesma
	GO:0009507 chloroplast
---	---
Solyc11g006090	GO:0009733 response to auxin stimulus
	GO:0048440 carpel development
	GO:0009741 response to brassinosteroid stimulus
	GO:0000041 transition metal ion transport
	GO:0005654 nucleoplasm
	GO:0045892 negative regulation of transcription, DNA-dependent
	GO:0010359 regulation of anion channel activity
	GO:0003677 DNA binding
	GO:0048653 anther development
---	---
Solyc08g008050	GO:0006810 transport
	GO:0005215 transporter activity
	GO:0016021 integral to membrane
	GO:0016020 membrane
	GO:0015250 water channel activity
	GO:0006833 water transport
	GO:0006826 iron ion transport
	GO:0009414 response to water deprivation
	GO:0048481 ovule development
	GO:0010106 cellular response to iron ion starvation
	GO:0005886 plasma membrane
	GO:0055085 transmembrane transport
	GO:0009507 chloroplast
---	---
Solyc11g064920	GO:0005737 cytoplasm
	GO:0005794 Golgi apparatus
	GO:0005783 endoplasmic reticulum
	GO:0043562 cellular response to nitrogen levels
	GO:0016558 protein import into peroxisome matrix
	GO:0016812 hydrolase activity, acting on carbon-nitrogen (but not peptide) bonds, in cyclic amides
	GO:0016787 hydrolase activity
	GO:0006208 pyrimidine base catabolic process
	GO:0016023 cytoplasmic membrane-bounded vesicle
	GO:0006635 fatty acid beta-oxidation
	GO:0012505 endomembrane system
	GO:0006212 uracil catabolic process
	GO:0016810 hydrolase activity, acting on carbon-nitrogen (but not peptide) bonds
	GO:0004157 dihydropyrimidinase activity
---	---
Solyc02g084980	GO:0005737 cytoplasm
	GO:0006012 galactose metabolic process
	GO:0009644 response to high light intensity
	GO:0005975 carbohydrate metabolic process
	GO:0009414 response to water deprivation
	GO:0042542 response to hydrogen peroxide
	GO:0009409 response to cold
	GO:0009408 response to heat
	GO:0010325 raffinose family oligosaccharide biosynthetic process
	GO:0070417 cellular response to cold
	GO:0016740 transferase activity
	GO:0016757 transferase activity, transferring glycosyl groups
	GO:0009651 response to salt stress
	GO:0047216 inositol 3-alpha-galactosyltransferase activity
	GO:0009737 response to abscisic acid stimulus
	GO:0046872 metal ion binding
	GO:0008152 metabolic process
	GO:0006979 response to oxidative stress
---	---
Solyc08g075540	GO:0031930 mitochondrial signaling pathway
	GO:0016021 integral to membrane
	GO:0016020 membrane
	GO:0009916 alternative oxidase activity
	GO:0005739 mitochondrion
	GO:0005743 mitochondrial inner membrane
	GO:0045333 cellular respiration
	GO:0005515 protein binding
[truncated: 1,225 more rows]
