# Supplementary material for: WRKY1 acts as a key component improving resistance against Alternaria solani in wild tomato, Solanum arcanum Peralta
Source: Plant Biotechnol J. 2018 May 24;16(8):1502–13. doi: 10.1111/pbi.12892 (PMC6041441; doi:10.1111/pbi.12892)
Supplement: Supplementary file 6 — Table S5 Potential 5′ cis‐acting elements from identified defence‐related genes and their predicted functions. [file PBI-16-1502-s002.xlsx]

## Sheet: Sheet1
Table S5: Potential 5’ cis-acting elements from identified defence related genes and their predicted functions
Cis-acting elements	Sequence	Function	Reference
ERE	A(A/T)TTCAAA	Ethylene responsive element	Itzhaki et al. (1994); Lin et al. (2007)
GCC-box	GCCGCC	Core of GCC-box found in many pathogen-responsive genes such as PDF1.2, Thi2.1 and PR4. Also found to function as ethylene-responsive element.	Sessa et al. (1995); Brown et al. (2003)
		Cis-acting
GT-1	GAAAAA; GGTTAA	Cis-acting regulatory element required for rapid response to pathogen attack, salinity and salicylic acid (SA) inducible gene expression	Park et al. (2004)
W-box	TTGAC; TGACT; TGACY; TGAC	Cis-acting regulatory element involved in direct fungal elicitor stimulated transcription of defense genes and activation of genes involved in response to wounding	Maleck et al. (2000); Eulgem et al. (2000); Chen et al. (2002); Yamamoto et al. (2004); Zheng et al. (2006); Ross et al. (2007)
