# Supplementary material for: WRKY1 acts as a key component improving resistance against Alternaria solani in wild tomato, Solanum arcanum Peralta
Source: Plant Biotechnol J. 2018 May 24;16(8):1502–13. doi: 10.1111/pbi.12892 (PMC6041441; doi:10.1111/pbi.12892)
Supplement: Supplementary file 7 — Table S6 Frequency of 5′ cis elements in all defence‐related WRKY co‐expressed genes. [file PBI-16-1502-s003.xlsx]

## Sheet: Sheet1
Table S6: Frequency of 5' Cis elements in all defence related WRKY co-expressed genes
Cis Elements	ERE	GCC Box	GT1	W Box	Gene Name
Solyc01g105070	0	0	27	30	POX
Solyc09g007900	2	0	34	42	PAL
Solyc01g057910	0	1	45	42	MYB2
Solyc01g111500	0	3	42	40	MYB7
Solyc02g021440	1	2	42	57	CIPK4
Solyc09g008790	2	3	47	31	STPK
Solyc06g005170	3	3	45	31	MAPK3
Solyc08g074390	2	1	45	23	GEBG6
Solyc01g110000	3	0	48	20	BG
Solyc11g040140	3	0	38	31	XTH5
Solyc01g106620	1	2	45	34	PR1
Solyc01g008620	1	0	53	33	PR2
Solyc02g082920	1	0	50	51	PR3 Acidic
Solyc10g055810	0	0	67	25	PR3 Basic
Solyc08g079870	5	1	46	27	PR7
Solyc04g009590	3	0	50	25	PR12
Solyc07g040690	2	2	30	37	NPR1
Solyc03g020080	1	0	35	16	PR6
Solyc01g067710	1	1	32	17
Solyc01g088150	4	1	43	35
Solyc01g010860	0	0	50	41
Solyc01g010770	1	0	45	18
Solyc01g007910	1	0	37	12
Solyc01g006820	1	0	31	8
Solyc01g090240	3	0	64	16
Solyc01g091160	1	0	52	18
Solyc01g091470	1	0	44	30
Solyc01g091620	5	0	54	52
Solyc01g091910	4	0	46	27
Solyc01g094960	1	0	50	36
Solyc01g095970	3	1	51	27
Solyc01g098910	3	1	34	15
Solyc01g099350	2	4	42	41
Solyc01g099520	3	0	42	17
Solyc01g100810	1	1	69	20
Solyc01g102490	0	0	38	21
Solyc01g103030	1	0	57	20
Solyc01g105280	2	0	41	42
Solyc01g106170	1	0	49	19
Solyc01g106390	3	0	38	31
Solyc01g107860	0	0	32	28
Solyc01g108280	1	0	40	16
Solyc01g109710	1	1	65	25
Solyc02g067080	2	0	35	32
Solyc02g067760	1	0	34	17
Solyc02g068430	2	0	33	25
Solyc02g081170	1	0	35	18
Solyc02g082830	0	0	50	17
Solyc02g083850	0	0	43	32
Solyc02g084980	1	0	37	30
Solyc02g085360	1	0	38	15
Solyc02g086580	2	0	56	43
Solyc02g088560	2	0	36	34
Solyc02g088690	0	0	52	16
Solyc02g089400	5	1	38	20
Solyc02g090890	4	2	48	28
Solyc02g093530	1	0	34	35
Solyc02g094470	1	0	36	18
Solyc03g007200	0	0	45	19
Solyc03g031670	0	2	43	23
Solyc03g033540	1	0	46	14
Solyc03g081240	2	1	42	21
Solyc03g082660	3	0	85	56
Solyc03g097050	4	0	42	25
Solyc03g097790	1	0	55	30
Solyc03g098220	3	0	36	18
Solyc03g114210	3	0	35	26
Solyc03g114950	0	0	35	18
Solyc03g115740	0	0	48	26
Solyc03g117490	1	0	35	24
Solyc03g117600	2	0	55	30
Solyc03g120990	1	2	44	33
Solyc03g121810	2	0	43	28
Solyc03g123370	0	1	56	28
Solyc04g005670	0	0	38	9
Solyc04g048900	1	0	30	17
Solyc04g072800	0	0	53	32
Solyc04g074480	2	0	60	7
Solyc04g076280	0	0	41	13
Solyc05g009600	0	4	38	35
Solyc05g013070	1	0	45	31
Solyc05g050600	3	1	49	19
Solyc05g054030	3	1	35	19
Solyc05g054640	3	1	37	29
Solyc05g054830	3	1	62	22
Solyc05g054890	1	0	38	17
Solyc06g011350	0	0	37	31
Solyc06g053930	2	0	44	47
Solyc06g059850	0	0	16	1
Solyc06g050230	1	1	24	10
Solyc06g009290	2	0	45	35
Solyc05g056560	0	2	38	36
Solyc05g056230	1	0	35	29
Solyc05g007190	1	1	34	26
Solyc06g059880	2	0	36	22
Solyc06g060110	1	1	50	35
Solyc06g060760	0	1	54	33
Solyc06g066680	3	0	38	21
Solyc06g068090	1	0	42	25
Solyc06g071100	1	0	54	53
Solyc06g071200	0	1	36	19
Solyc06g072160	1	3	47	36
Solyc06g074530	5	0	28	19
Solyc06g074990	1	0	37	31
Solyc06g075650	1	1	41	22
Solyc07g005130	0	0	39	15
Solyc07g007870	4	0	40	31
Solyc07g008180	1	0	63	30
Solyc07g040720	0	0	37	13
Solyc07g041900	1	0	42	24
Solyc07g049550	1	2	50	28
Solyc07g049580	1	0	61	20
Solyc07g053830	0	4	45	40
Solyc08g006020	0	0	57	16
Solyc08g008050	2	0	40	16
Solyc08g008110	1	1	57	30
Solyc08g008420	1	1	41	38
Solyc08g062950	0	0	30	25
Solyc08g066500	2	0	53	15
Solyc08g066790	2	0	32	27
Solyc08g066800	4	0	57	17
Solyc08g075540	1	0	43	50
Solyc08g075870	0	0	42	16
Solyc08g076450	2	1	29	29
Solyc08g078390	3	0	43	27
Solyc08g079520	3	0	55	32
Solyc08g080130	0	1	53	39
Solyc08g080340	4	2	37	28
Solyc09g008280	0	1	38	36
Solyc09g015830	1	0	29	40
Solyc09g018170	0	0	48	30
Solyc09g061840	1	0	38	29
Solyc09g065560	1	0	39	34
Solyc09g092000	0	0	36	31
Solyc09g092490	1	3	51	45
Solyc09g097960	0	3	48	31
Solyc09g098180	2	0	40	25
Solyc10g005500	1	0	35	28
Solyc10g005630	0	0	39	32
Solyc10g046970	1	1	53	22
Solyc10g054440	4	0	41	20
Solyc10g074500	2	0	36	34
Solyc10g076480	1	0	48	40
Solyc10g079130	1	0	51	19
Solyc11g007760	1	0	45	31
Solyc11g010100	1	0	53	17
Solyc11g011330	1	0	62	18
Solyc11g011920	1	0	56	25
Solyc11g013190	3	1	53	21
Solyc11g016970	1	1	43	14
Solyc11g020610	0	0	45	17
Solyc11g045530	0	7	43	27
Solyc12g010130	2	1	41	23
Solyc12g014100	2	0	39	17
Solyc12g055750	1	1	57	18
Solyc12g056210	2	0	23	42
Solyc12g056650	1	0	56	10
Solyc12g089180	3	0	54	14
Solyc12g094520	1	0	44	28
Solyc12g099000	4	0	30	33
Solyc12g100130	1	0	38	27
Solyc12g088400	4	0	45	35
Solyc11g011700	0	1	46	20
Solyc10g078510	1	0	40	28
Solyc09g007920	1	1	49	25
Solyc06g035960	2	1	50	18
Solyc05g009660	1	3	44	18
Solyc04g081000	0	0	34	36
Solyc04g014470	1	0	60	34
Solyc02g093250	1	0	36	29
Solyc02g093130	2	0	42	18
Solyc03g114590	0	1	58	20
Solyc04g077210	2	0	42	22
Solyc07g062650	4	0	53	32
Solyc10g081510	1	0	26	17
Solyc11g006090	2	0	26	14
Solyc01g011040	3	1	33	32
Solyc03g113080	1	2	34	55
Solyc07g064800	1	0	37	32
Solyc08g081280	1	2	53	17
Solyc10g083520	1	0	39	27
Solyc11g064920	2	3	32	41
Solyc12g062860	1	0	30	29
Solyc10g050160	2	0	41	30
Solyc08g066020	1	0	43	25
Solyc02g069090	4	1	50	32
Solyc04g005340	6	0	47	32
Solyc04g005910	0	0	49	30
Solyc04g074450	2	0	37	24
Solyc04g081570	3	0	37	18
Solyc06g076450	1	0	65	14
Solyc07g042260	1	0	52	8
Solyc07g062180	3	2	29	22
Solyc08g065480	0	0	39	28
