# Supplementary material for: WRKY1 acts as a key component improving resistance against Alternaria solani in wild tomato, Solanum arcanum Peralta
Source: Plant Biotechnol J. 2018 May 24;16(8):1502–13. doi: 10.1111/pbi.12892 (PMC6041441; doi:10.1111/pbi.12892)
Supplement: Supplementary file 8 — Table S7 List of primers used in present study. [file PBI-16-1502-s008.xlsx]

## Sheet: Sheet1
Table S7: List of primers used in present study
	Gene Name	Solyc ID	Primer (5'-3')	Product Size
For qRT-PCR
	SlWRKY1	Solyc07g047960	F-TAGCAGTGAAGTGGATGTAGTC	155
			R-TTGGATTATGGGATGACCTCTC
	SlWRKY3	Solyc02g088340	F-TGCAAAGAGAACGAAGACG	146
			R-TTACCACCTTCTGCCCATTA
	SlWRKY4	Solyc05g012770	F-TAGAGTGGATGGAAGGGACA	171
			R-CCATACTTCCGCCACCTA
	SlWRKY8	Solyc02g093050	F-ATGCCGTATCTGGAAAGTG	224
			R-TGCTGGACACCCTCTTACA
	SlWRKY11	Solyc08g006320	F-GTAGTGTTAGAGGCTGTCCG	165
			R-AAGCCATCATTCTCTCGCC
	SlWRKY19	Solyc06g048870	F-CACCAACTTCAGCCTCCTT	317
			R-TTCTGCCGTGTCCCATTTG
	SlWRKY22	Solyc01g095100	F-TGAAGACGACGATGACGAAT	178
			R-GGTTGTGGCGTTATTTGAC
	SlWRKY23	Solyc01g079260	F-CACTTGGAACCTACACTCTGC	130
			R-AAACGCCTTCCTTGAGCA
	SlWRKY33	Solyc09g014990	F-CCAACCACCAATCACCCT	135
			R-GGTTCTTCTTTGCTTATCGG
	SlWRKY39	Solyc03g116890	F-GCAAGTGGTCAGAAGCGTAA	127
			R-AGGCTGCTTGAAAACTTGG
	SlWRKY40	Solyc06g068460	F-CTCAGGACCAACCATTACTCT	144
			R-TTATTCACCTCCTGCTGCTG
	SlWRKY54	Solyc08g082110	F-CCTACATTCTCTGGTTTCGT	140
			R-TGGCAGGTTGGTAATGAGA
	SlPR1	Solyc01g106620	F- GGTAACTGGAGAGGACAACG	170	Anti fungal
			R- GTCACATAAGCATAGCCTGG
	SlPR2	Solyc01g008620	F- GCTACTGAGAAACTTGGAGG	167	1,3-β-Glucanase
			R- GTCCTTCCTGGTTTCTTTG
	SlPR3a	Solyc02g082920	F-CGGTCAAACATCTCACGAA	121	Acidic extracellular Endochitinase
			R-GCTGCTGTATCTTTAGGGG
	SlPR3b	Solyc10g055810	F-GCCTTCTTGTCACGATGTC	203	Endochitinase
			R-TTTCACCTGGGCTAACTC
	SlPR6	Solyc03g020080	F-TGGTCATCTTGGGTTTGGGA	204	Proteinase inhibitor II
			R-CGGGGACACTTTGAATAGGC
	SlPR7	Solyc08g079870	F-ATGTCTTGCCCTCACCTTA	159	Subtilisin-like protease
			R-GATGTCAGCAGGAAGGAGC
	SlPR12	Solyc04g009590	F-CACTTCACAAATGTCGATCCG	149	Plant defencin
			R-AGCCAAATCCAATGCAGTCTC
	SlNPR1	Solyc07g040690	F- GGGATAGTGGAAGGAAGTG	176	Non-repressor of PR 1
			R- GATTTCGTAAGTGCCTCCT
	SlPOX	Solyc01g105070	F-CTCGTGATTCCGTTCTCGTG	165	Peroxidase
			R-CTTGAGTGTTGAGACCCTTTGC
	SlGEBG6	Solyc08g074390	F-CTTGGAGACCCTTTTGGATTC	177	Glucan endo-1 3-beta-glucosidase 6
			R-CAAACCATACTTCACCCCCAG
	SlMAPK3	Solyc06g005170	F-GTTGATGCTAATATGGGTGCTG	169	Mitogen-activated protein kinase 3
			R-CAGAGCAGACGATTCCATAAGC
	SlSTPK	Solyc09g008790	F-CTCCAAGAAGAAAACCCCAAG	201	Serine/threonine protein kinase
			R-ATTCACCCGCCGTTCTTG
	SlCIPK4	Solyc02g021440	F-ATACTTCTGATGGATTTTTTGTGT	168	CBL-interacting protein kinase 04
			R-CTTTAACCTTTTCTCCACCCC
	SlMYB7	Solyc01g111500	F-CTTTTGAGTCGGGGCATTG	166	MYB7 transcription factor
			R-GACTCAACCCAGATTCAGCTTT
	SlMYB2	Solyc01g057910	F-AACACGAGTACAAAAACATGCC	143	MYB2 transcription factor
			R-CTGAGGAGGTAGATGCCCC
	SlPAL	Solyc09g007900	F-GGGAAATGGCTGCTGAATC	167	Phenylalanine ammonia-lyase
			R-CACTTTGACCCCATTACTTTTG
	SlBG	Solyc01g110000	F-GTCAAATGCAGAGTAACAAAATCC	195	Beta-galactosidase
			R-GGTGGAGAAAGCAAAGTGGG
	SlXTH5	Solyc11g040140	F-TGGACGATGATGTTGGTGTTG	167	Xyloglucan endo trans glucosylase/hydrolase 5
			R-CGGTTATCGAGGGAGAGCTG
	SlICS1	Solyc06g071030	F-CAACATCTTTACGCTCGATTGAG	152	Isochorismate synthase
			R-CCTCGGTCAAACATTTCAGTTTC
	SlAOS	Solyc11g069800	F-CCGGGACCATTCATCACTTC	137	Allene Oxide Synthase
			R-GTGAGTTCAGTCGACGGCACG
	SlOPR3	Solyc07g007870	F-CAATAGATCATCTTGATGCCATG	141	NADH flavin oxidoreductase/12-oxophytodienoate reductase
			R-CATATGCTACGTATCGTGGCTG
	SlJAZ1	Solyc07g042170	F-GAAGGCTGAGTCGGAACCGG	166	Jasmonate ZIM-domain protein 3
			R-CAAATCGGCAGCAGATTCCAATG
	SlEF1α	Solyc06g009970	F-GGCCATCAGACAAACCACTC	184
			R-TCCTGGAGAGCTTCGTGGTGC
For EMSA
	4xWbox		F-AAAAAATTGACCAAATTGACTCCAATTGACCAAATTGACCAAACACCACCTCCCACCTATAAAAAA
			R-TTTTTTATAGGTGGGAGGTGGTGTTTGGTCAATTTGGTCAATTGGAGTCAATTTGGTCAATTTTTT
	4xmWbox		F-AAAAAATTtACCAAATTtACTCCAATTtACCAAATTtACCAAACACCACCTCCCACCTATAAAAAA
			R-TTTTTTATAGGTGGGAGGTGGTGTTTGGTaAATTTGGTaAATTGGAGTaAATTTGGTaAATTTTTT
For Full length CDS
	SlWRKY1_CDS		F-ATGTCACAATCCAATCAAAAAG
			R-TCAACTTGCACCAATATGGA
For Nuclear localization
	WRKY1_NdeI		F-AAAAAACATATGTCACAATCCAATCAAAAAG
	WRKY1_SalI		R-AAAAAACCCGGGTCAACTTGCACCAATATGGA
	GFP_SalI		F-AAAAAACCCGGGCTGTCTAAAGGTGAAGAAC
	GFP_BamHI		R-AAAAAAGGATCCTTTGTAGAGCTCATCCATG
For Transgenic lines
	W1-attB1		F-GGGGACAAGTTTGTACAAAAAAGCAGGCTATGTCACAATCCAATCAAAAA
	W1-attB2		R-GGGGACCACTTTGTACAAGAAAGCTGGGTTCAACTTGCACCAATATGG
	W1-NotI-RNAi		F-AAAAAGCGGCCGCAGTAGTTGCCTTTCAAACAC
	W1-AscI-RNAi		R-AAAAAGGCGCGCCGTAGTACAGAAACTCGACTAG
